# Supplementary material for: A National Catalogue of Viruses Associated with Indigenous Species Reveals High-Throughput Sequencing as a Driver of Indigenous Virus Discovery
Source: Viruses. 2022 Nov 9;14(11):2477. doi: 10.3390/v14112477 (PMC9693408; doi:10.3390/v14112477)
Supplement: Supplementary file 1 [file viruses-14-02477-s001.zip]

Archive with 1 entries (1 files):
- viruses-2009008-supplementary.xlsx
