# Supplementary material for: A National Catalogue of Viruses Associated with Indigenous Species Reveals High-Throughput Sequencing as a Driver of Indigenous Virus Discovery
Source: Viruses. 2022 Nov 9;14(11):2477. doi: 10.3390/v14112477 (PMC9693408; doi:10.3390/v14112477)
Supplement: Supplementary file 1 [file viruses-14-02477-s001.zip › viruses-2009008-supplementary.xlsx]

## Sheet: Table S1 Virus data
Host type	Virus family/Subfamily/Genus	Virus identifier	Native host found in: Scientific(common/Māori name)	Non-native host(s): Scientific(common) (Reference)	Sample used for identification	Location sampled	Detection method	Associated impact (if any)	Vector (if known)	Is the virus native?	Management (if present)	Key words used in search/Method of search	Reference	Column1
Bats	Coronaviridae/Orthocoronavirinae/Alphacoronavirus	KF515987 Mystacina bat CoV/New Zealand/1/2013	Mystacina tuberculata (New Zealand lesser short-tailed bat/Pekapeka-tou-poto)	-	Bat Guano	Whenua hou (Codfish Island)	Random sampling, RNA extraction, Illumina sequencing	-	-	Y	-	Native Bats, Viruses, New Zealand	Hall et al., 2014	[54]
-	Coronaviridae/Orthocoronavirinae/Alphacoronavirus	KF515988 Mystacina bat CoV/New Zealand/2/2013	Mystacina tuberculata (New Zealand lesser short-tailed bat/Pekapeka-tou-poto)	-	Bat Guano	Whenua hou (Codfish Island)	Random sampling, RNA extraction, Illumina sequencing	-	-	Y	-	Native Bats, Viruses, New Zealand	Hall et al., 2014	[54]
-	Coronaviridae/Orthocoronavirinae/Alphacoronavirus	KF515989 Mystacina bat CoV/New Zealand/3/2013	Mystacina tuberculata (New Zealand lesser short-tailed bat/Pekapeka-tou-poto)	-	Bat Guano	Whenua hou (Codfish Island)	Random sampling, RNA extraction, Illumina sequencing	-	-	Y	-	Native Bats, Viruses, New Zealand	Hall et al., 2014	[54]
-	Coronaviridae/Orthocoronavirinae/Alphacoronavirus	KF515990 Mystacina bat CoV/New Zealand/4/2013	Mystacina tuberculata (New Zealand lesser short-tailed bat/Pekapeka-tou-poto)	-	Bat Guano	Whenua hou (Codfish Island)	Random sampling, RNA extraction, Illumina sequencing	-	-	Y	-	Native Bats, Viruses, New Zealand	Hall et al., 2014	[54]
-	Coronaviridae/Orthocoronavirinae/Alphacoronavirus	KF575176 Mystacina bat CoV/New Zealand/3/2013	Mystacina tuberculata (New Zealand lesser short-tailed bat/Pekapeka-tou-poto)	-	Bat Guano	Whenua hou (Codfish Island)	Random sampling, RNA extraction, Illumina sequencing	-	-	Y	-	Native Bats, Viruses, New Zealand	Hall et al., 2014	[54]
-	Papillomaviridae/Firstpapillomavirinae/deltapapillomaviruses	KM204378 Putative Mystacina tuberculata PV1	Mystacina tuberculata (New Zealand lesser short-tailed bat/Pekapeka-tou-poto)	-	Bat Guano	Whenua hou (Codfish Island)	Random sampling, DNA and RNA extraction, Illumina sequencing	-	-	Y	-	Native Bats, Viruses, New Zealand	Wang et al., 2015	[55]
-	Papillomaviridae/Firstpapillomavirinae/deltapapillomaviruses	KM204379 Putative Mystacina tuberculata PV2	Mystacina tuberculata (New Zealand lesser short-tailed bat/Pekapeka-tou-poto)	-	Bat Guano	Whenua hou (Codfish Island)	Random sampling, DNA and RNA extraction, Illumina sequencing	-	-	Y	-	Native Bats, Viruses, New Zealand	Wang et al., 2015	[55]
-	Polyomaviridae	KM204380 Putative Mystacina tuberculata PyV	Mystacina tuberculata (New Zealand lesser short-tailed bat/Pekapeka-tou-poto)	-	Bat Guano	Whenua hou (Codfish Island)	Random sampling, DNA and RNA extraction, Illumina sequencing	-	-	Y	-	Native Bats, Viruses, New Zealand	Wang et al., 2015	[55]
-	Caliciviridae	KM204381 Putative Mystacina tuberculata calicivirus 1	Mystacina tuberculata (New Zealand lesser short-tailed bat/Pekapeka-tou-poto)	-	Bat Guano	Whenua hou (Codfish Island)	Random sampling, DNA and RNA extraction, Illumina sequencing	-	-	Y	-	Native Bats, Viruses, New Zealand	Wang et al., 2015	[55]
-	Caliciviridae	KM204382	Mystacina tuberculata (New Zealand lesser short-tailed bat/Pekapeka-tou-poto)	-	Bat Guano	Whenua hou (Codfish Island)	Random sampling, DNA and RNA extraction, Illumina sequencing	-	-	Y	-	Native Bats, Viruses, New Zealand	Wang et al., 2015	[55]
-	Caliciviridae	KM204383	Mystacina tuberculata (New Zealand lesser short-tailed bat/Pekapeka-tou-poto)	-	Bat Guano	Whenua hou (Codfish Island)	Random sampling, DNA and RNA extraction, Illumina sequencing	-	-	Y	-	Native Bats, Viruses, New Zealand	Wang et al., 2015	[55]
-	Hepeviridae	KM204384	Mystacina tuberculata (New Zealand lesser short-tailed bat/Pekapeka-tou-poto)	-	Bat Guano	Whenua hou (Codfish Island)	Random sampling, DNA and RNA extraction, Illumina sequencing	-	-	Y	-	Native Bats, Viruses, New Zealand	Wang et al., 2015	[55]
-	Hepeviridae	KM204385	Mystacina tuberculata (New Zealand lesser short-tailed bat/Pekapeka-tou-poto)	-	Bat Guano	Whenua hou (Codfish Island)	Random sampling, DNA and RNA extraction, Illumina sequencing	-	-	Y	-	Native Bats, Viruses, New Zealand	Wang et al., 2015	[55]
Seal	Genomoviridae/Gemycircularirus	KF371638 Faecal-associated gemycircularvirus-4	Arctocephalus forsteri (New Zealand fur seal)	-	Faecal material	Half Moon Bay, Kaikōura	Random sampling, RCA, Illumina sequencing	-	-	?	-	S Kraberger	Sikorski et al., 2013c	[56]
-	Circoviridae/Unclassified	KF246569 Fur seal faeces associated circular DNA virus	Arctocephalus forsteri (New Zealand fur seal)	-	Faecal material	New Zealand	Random sample, DNA extracted,, sequenced by primer walking	-	-	?	-	Table	Sikorski et al., 2013b	[57]
Starfish	Parvoviridae/Densovirinae/Ambidensovirus	Coscinasterias muricata contig 16413	Coscinasterias muricata (Eleven armed sea star/Patakaroa)	-	Asteroid body wall	Ti Point and Matheson’s Bay, Northland (Te Tai Tokerau)	Random sampling, RNA extraction, Illumina sequencing	-	-	?	-	Native Viruses, New Zealand	Hewson & Sewell, 2021	[58]
-	Parvoviridae/Densovirinae/Ambidensovirus	Coscinasterias muricata contig 15838	Coscinasterias muricata (Eleven armed sea star/Patakaroa)	-	Asteroid body wall	Ti Point and Matheson’s Bay, Northland (Te Tai Tokerau)	Random sampling, RNA extraction, Illumina sequencing	-	-	?	-	Native Viruses, New Zealand	Hewson & Sewell, 2021	[58]
-	Parvoviridae/Densovirinae/Ambidensovirus	Patiriella regularis contig 3718	Patiriella regularis (New Zealand common cushion star)	-	Asteroid body wall	Matheson’s Bay, Northland (Te Tai Tokerau) and Scorching Bay, Wellington (Te Whanganui-a-Tara)	Random sampling, RNA extraction, Illumina sequencing	-	-	?	-	Native Viruses, New Zealand	Hewson & Sewell, 2021	[58]
-	Parvoviridae/Densovirinae/Penstyldensoviruses	Patiriella regularis contig 17	Patiriella regularis (New Zealand common cushion star)	-	Asteroid body wall	Matheson’s Bay, Northland (Te Tai Tokerau) and Scorching Bay, Wellington (Te Whanganui-a-Tara)	Random sampling, RNA extraction, Illumina sequencing	-	-	?	-	Native Viruses, New Zealand	Hewson & Sewell, 2021	[58]
Mollusc	Circoviridae/Circovirus	KC846095 Starling circovirus	Amphibola crenata (Mud-flat snail/Tītiko)	-	Tissue and gut samples	Avon-Heathcote Estuary, Christchurch	Random sampling, DNA extraction, RCA, Illumina sequencing	-	-	?	-	Informed by Arvind Varsani	Dayaram et al., 2013b	[59]
-	Circoviridae/Circovirus	KC846096 Starling circovirus	Amphibola crenata (Mud-flat snail/Tītiko)	-	Tissue and gut samples	Avon-Heathcote Estuary, Christchurch	Random sampling, DNA extraction, RCA, Illumina sequencing	-	-	?	-	Informed by Arvind Varsani	Dayaram et al., 2013b	[59]
-	Bacilladnaviridae/Protobacilladnavirus	KY405006 Amphibola crenata associated bacilladnavirus 1	Amphibola crenata (Mud-flat snail/Tītiko)	-	Whole bodies, shelled and pooled	Avon-Heathcote Estuary, Christchurch	Random sampling, DNA extraction, RCA, Sanger sequencing	-	-	Y	-	Informed by Arvind Varsani	Kazlauskas et al., 2017	[60]
-	Bacilladnaviridae/Protobacilladnavirus	KY405007 Amphibola crenata associated bacilladnavirus 2	Amphibola crenata (Mud-flat snail/Tītiko)	-	Whole bodies, shelled and pooled	Avon-Heathcote Estuary, Christchurch	Random sampling, DNA extraction, RCA, Sanger sequencing	-	-	Y	-	Informed by Arvind Varsani	Kazlauskas et al., 2017	[60]
-	Unclassified	KC172652 Gastropod associated circular ssDNA virus	Amphibola crenata (Mud-flat snail/Tītiko)	-	-	New Zealand	Random sampling, DNA extraction, sequenced by primer walking	-	-	Y	-	Table	Dayaram et al., 2013a	[59]
-	CRESS DNA virus	KM874290 AHEaCV-1 [NZ-2981C1-2012]	Austrovenus stutchburyi (New Zealand cockle/Tuangi)	-	Whole bodies, shelled and pooled	Avon Heathcote estuary, Canterbury	Random sampling, DNA extraction, RCA, Illumina sequencing	-	-	Y	-	Informed by Arvind Varsani	Dayaram et al., 2015	[61]
-	CRESS DNA virus	KM874291 AHEaCV-1 [NZ-2981C2-2012]	Austrovenus stutchburyi (New Zealand cockle/Tuangi)	-	Whole bodies, shelled and pooled	Avon Heathcote estuary, Canterbury	Random sampling, DNA extraction, RCA, Illumina sequencing	-	-	Y	-	Informed by Arvind Varsani	Dayaram et al., 2015	[61]
-	CRESS DNA virus	KM874292 AHEaCV-2 [NZ-3024C1-2012]	Austrovenus stutchburyi (New Zealand cockle/Tuangi)	-	Whole bodies, shelled and pooled	Avon Heathcote estuary, Canterbury	Random sampling, DNA extraction, RCA, Illumina sequencing	-	-	Y	-	Informed by Arvind Varsani	Dayaram et al., 2015	[61]
-	CRESS DNA virus	KM874293 AHEaCV-2 [NZ-3024C2-2012]	Austrovenus stutchburyi (New Zealand cockle/Tuangi)	-	Whole bodies, shelled and pooled	Avon Heathcote estuary, Canterbury	Random sampling, DNA extraction, RCA, Illumina sequencing	-	-	Y	-	Informed by Arvind Varsani	Dayaram et al., 2015	[61]
-	CRESS DNA virus	KM874294 AHEaCV-2 [NZ-3024C3-2012]	Austrovenus stutchburyi (New Zealand cockle/Tuangi)	-	Whole bodies, shelled and pooled	Avon Heathcote estuary, Canterbury	Random sampling, DNA extraction, RCA, Illumina sequencing	-	-	Y	-	Informed by Arvind Varsani	Dayaram et al., 2015	[61]
-	CRESS DNA virus	KM874295 AHEaCV-3 [NZ-3030C2-2012]	Austrovenus stutchburyi (New Zealand cockle/Tuangi)	-	Whole bodies, shelled and pooled	Avon Heathcote estuary, Canterbury	Random sampling, DNA extraction, RCA, Illumina sequencing	-	-	Y	-	Informed by Arvind Varsani	Dayaram et al., 2015	[61]
-	CRESS DNA virus	KM874296 AHEaCV-3 [NZ-3030C3-2012]	Austrovenus stutchburyi (New Zealand cockle/Tuangi)	-	Whole bodies, shelled and pooled	Avon Heathcote estuary, Canterbury	Random sampling, DNA extraction, RCA, Illumina sequencing	-	-	Y	-	Informed by Arvind Varsani	Dayaram et al., 2015	[61]
-	CRESS DNA virus	KM874297 AHEaCV-3 [NZ-3887G-2012]	Amphibola crenata (Mud-flat snail/Tītiko)	-	Whole bodies, shelled and pooled	Avon Heathcote estuary, Canterbury	Random sampling, DNA extraction, RCA, Illumina sequencing	-	-	Y	-	Informed by Arvind Varsani	Dayaram et al., 2015	[61]
-	CRESS DNA virus	KM874298 AHEaCV-4 [NZ-3049C1-2012]	Austrovenus stutchburyi (New Zealand cockle/Tuangi)	-	Whole bodies, shelled and pooled	Avon Heathcote estuary, Canterbury	Random sampling, DNA extraction, RCA, Illumina sequencing	-	-	Y	-	Informed by Arvind Varsani	Dayaram et al., 2015	[61]
-	CRESS DNA virus	KM874299 AHEaCV-4 [NZ-3049C2-2012]	Austrovenus stutchburyi (New Zealand cockle/Tuangi)	-	Whole bodies, shelled and pooled	Avon Heathcote estuary, Canterbury	Random sampling, DNA extraction, RCA, Illumina sequencing	-	-	Y	-	Informed by Arvind Varsani	Dayaram et al., 2015	[61]
-	CRESS DNA virus	KM874300 AHEaCV-4 [NZ-3049C3-2012]	Austrovenus stutchburyi (New Zealand cockle/Tuangi)	-	Whole bodies, shelled and pooled	Avon Heathcote estuary, Canterbury	Random sampling, DNA extraction, RCA, Illumina sequencing	-	-	Y	-	Informed by Arvind Varsani	Dayaram et al., 2015	[61]
-	CRESS DNA virus	KM874301 AHEaCV-5 [NZ-3091C2-2012]	Austrovenus stutchburyi (New Zealand cockle/Tuangi)	-	Whole bodies, shelled and pooled	Avon Heathcote estuary, Canterbury	Random sampling, DNA extraction, RCA, Illumina sequencing	-	-	Y	-	Informed by Arvind Varsani	Dayaram et al., 2015	[61]
-	CRESS DNA virus	KM874302 AHEaCV-5 [NZ-3091C3-2012]	Austrovenus stutchburyi (New Zealand cockle/Tuangi)	-	Whole bodies, shelled and pooled	Avon Heathcote estuary, Canterbury	Random sampling, DNA extraction, RCA, Illumina sequencing	-	-	Y	-	Informed by Arvind Varsani	Dayaram et al., 2015	[61]
-	CRESS DNA virus	KM874303 AHEaCV-5 [NZ-4834GA-2012]	Amphibola crenata (Mud-flat snail/Tītiko)	-	Whole bodies, shelled and pooled	Avon Heathcote estuary, Canterbury	Random sampling, DNA extraction, RCA, Illumina sequencing	-	-	Y	-	Informed by Arvind Varsani	Dayaram et al., 2015	[61]
-	CRESS DNA virus	KM874307 AHEaCV-6 [NZ-2194TU-2012]	Paphies subtriangulata (Tuatua)	-	Whole bodies, shelled and pooled	Avon Heathcote estuary, Canterbury	Random sampling, DNA extraction, RCA, Illumina sequencing	-	-	Y	-	Informed by Arvind Varsani	Dayaram et al., 2015	[61]
-	CRESS DNA virus	KM874304 AHEaCV-6 [NZ-3103C1-2012]	Austrovenus stutchburyi (New Zealand cockle/Tuangi)	-	Whole bodies, shelled and pooled	Avon Heathcote estuary, Canterbury	Random sampling, DNA extraction, RCA, Illumina sequencing	-	-	Y	-	Informed by Arvind Varsani	Dayaram et al., 2015	[61]
-	CRESS DNA virus	KM874305 AHEaCV-6 [NZ-3103C3-2012]	Austrovenus stutchburyi (New Zealand cockle/Tuangi)	-	Whole bodies, shelled and pooled	Avon Heathcote estuary, Canterbury	Random sampling, DNA extraction, RCA, Illumina sequencing	-	-	Y	-	Informed by Arvind Varsani	Dayaram et al., 2015	[61]
-	CRESS DNA virus	KM874308 AHEaCV-6 [NZ-4645GA-2012]	Amphibola crenata (Mud-flat snail/Tītiko)	-	Whole bodies, shelled and pooled	Avon Heathcote estuary, Canterbury	Random sampling, DNA extraction, RCA, Illumina sequencing	-	-	Y	-	Informed by Arvind Varsani	Dayaram et al., 2015	[61]
-	CRESS DNA virus	KM874309 AHEaCV-7 [NZ-3107C3-2012]	Austrovenus stutchburyi (New Zealand cockle/Tuangi)	-	Whole bodies, shelled and pooled	Avon Heathcote estuary, Canterbury	Random sampling, DNA extraction, RCA, Illumina sequencing	-	-	Y	-	Informed by Arvind Varsani	Dayaram et al., 2015	[61]
-	CRESS DNA virus	KM874312 AHEaCV-8 [NZ-2216TU-2012]	Paphies subtriangulata (Tuatua)	-	Whole bodies, shelled and pooled	Avon Heathcote estuary, Canterbury	Random sampling, DNA extraction, RCA, Illumina sequencing	-	-	Y	-	Informed by Arvind Varsani	Dayaram et al., 2015	[61]
-	CRESS DNA virus	KM874310 AHEaCV-8 [NZ-3159C1-2012]	Austrovenus stutchburyi (New Zealand cockle/Tuangi)	-	Whole bodies, shelled and pooled	Avon Heathcote estuary, Canterbury	Random sampling, DNA extraction, RCA, Illumina sequencing	-	-	Y	-	Informed by Arvind Varsani	Dayaram et al., 2015	[61]
-	CRESS DNA virus	KM874311 AHEaCV-8 [NZ-3159C3-2012]	Austrovenus stutchburyi (New Zealand cockle/Tuangi)	-	Whole bodies, shelled and pooled	Avon Heathcote estuary, Canterbury	Random sampling, DNA extraction, RCA, Illumina sequencing	-	-	Y	-	Informed by Arvind Varsani	Dayaram et al., 2015	[61]
-	CRESS DNA virus	KM874313 AHEaCV-8 [NZ-4738GA-2012]	Amphibola crenata (Mud-flat snail/Tītiko)	-	Whole bodies, shelled and pooled	Avon Heathcote estuary, Canterbury	Random sampling, DNA extraction, RCA, Illumina sequencing	-	-	Y	-	Informed by Arvind Varsani	Dayaram et al., 2015	[61]
-	CRESS DNA virus	KM874315 AHEaCV-9 [NZ-3171C1-2012]	Austrovenus stutchburyi (New Zealand cockle/Tuangi)	-	Whole bodies, shelled and pooled	Avon Heathcote estuary, Canterbury	Random sampling, DNA extraction, RCA, Illumina sequencing	-	-	Y	-	Informed by Arvind Varsani	Dayaram et al., 2015	[61]
-	CRESS DNA virus	KM874316 AHEaCV-9 [NZ-3171C3-2012]	Austrovenus stutchburyi (New Zealand cockle/Tuangi)	-	Whole bodies, shelled and pooled	Avon Heathcote estuary, Canterbury	Random sampling, DNA extraction, RCA, Illumina sequencing	-	-	Y	-	Informed by Arvind Varsani	Dayaram et al., 2015	[61]
-	CRESS DNA virus	KM874317 AHEaCV-9 [NZ-4424GA-2012]	Amphibola crenata (Mud-flat snail/Tītiko)	-	Whole bodies, shelled and pooled	Avon Heathcote estuary, Canterbury	Random sampling, DNA extraction, RCA, Illumina sequencing	-	-	Y	-	Informed by Arvind Varsani	Dayaram et al., 2015	[61]
-	CRESS DNA virus	KM874319 AHEaCV-10 [NZ-3241C2-2012]	Austrovenus stutchburyi (New Zealand cockle/Tuangi)	-	Whole bodies, shelled and pooled	Avon Heathcote estuary, Canterbury	Random sampling, DNA extraction, RCA, Illumina sequencing	-	-	Y	-	Informed by Arvind Varsani	Dayaram et al., 2015	[61]
-	CRESS DNA virus	KM874320 AHEaCV-10 [NZ-3241C3-2012]	Austrovenus stutchburyi (New Zealand cockle/Tuangi)	-	Whole bodies, shelled and pooled	Avon Heathcote estuary, Canterbury	Random sampling, DNA extraction, RCA, Illumina sequencing	-	-	Y	-	Informed by Arvind Varsani	Dayaram et al., 2015	[61]
-	CRESS DNA virus	KM874321 AHEaCV-10 [NZ-4985GA-2012]	Amphibola crenata (Mud-flat snail/Tītiko)	-	Whole bodies, shelled and pooled	Avon Heathcote estuary, Canterbury	Random sampling, DNA extraction, RCA, Illumina sequencing	-	-	Y	-	Informed by Arvind Varsani	Dayaram et al., 2015	[61]
-	CRESS DNA virus	KM874327 AHEaCV-11 [NZ-2256TU-2012]	Paphies subtriangulata (Tuatua)	-	Whole bodies, shelled and pooled	Avon Heathcote estuary, Canterbury	Random sampling, DNA extraction, RCA, Illumina sequencing	-	-	Y	-	Informed by Arvind Varsani	Dayaram et al., 2015	[61]
-	CRESS DNA virus	KM874323 AHEaCV-11 [NZ-3371C1-2012]	Austrovenus stutchburyi (New Zealand cockle/Tuangi)	-	Whole bodies, shelled and pooled	Avon Heathcote estuary, Canterbury	Random sampling, DNA extraction, RCA, Illumina sequencing	-	-	Y	-	Informed by Arvind Varsani	Dayaram et al., 2015	[61]
-	CRESS DNA virus	KM874324 AHEaCV-11 [NZ-3371C2-2012]	Austrovenus stutchburyi (New Zealand cockle/Tuangi)	-	Whole bodies, shelled and pooled	Avon Heathcote estuary, Canterbury	Random sampling, DNA extraction, RCA, Illumina sequencing	-	-	Y	-	Informed by Arvind Varsani	Dayaram et al., 2015	[61]
-	CRESS DNA virus	KM874325 AHEaCV-11 [NZ-3371C3-2012]	Austrovenus stutchburyi (New Zealand cockle/Tuangi)	-	Whole bodies, shelled and pooled	Avon Heathcote estuary, Canterbury	Random sampling, DNA extraction, RCA, Illumina sequencing	-	-	Y	-	Informed by Arvind Varsani	Dayaram et al., 2015	[61]
-	CRESS DNA virus	KM874328 AHEaCV-12 [NZ-3316C1-2012]	Austrovenus stutchburyi (New Zealand cockle/Tuangi)	-	Whole bodies, shelled and pooled	Avon Heathcote estuary, Canterbury	Random sampling, DNA extraction, RCA, Illumina sequencing	-	-	Y	-	Informed by Arvind Varsani	Dayaram et al., 2015	[61]
-	CRESS DNA virus	KM874329 AHEaCV-13 [NZ-3331CO-2012]	Austrovenus stutchburyi (New Zealand cockle/Tuangi)	-	Whole bodies, shelled and pooled	Avon Heathcote estuary, Canterbury	Random sampling, DNA extraction, RCA, Illumina sequencing	-	-	Y	-	Informed by Arvind Varsani	Dayaram et al., 2015	[61]
-	CRESS DNA virus	KM874331 AHEaCV-13 [NZ-4754GA-2012]	Amphibola crenata (Mud-flat snail/Tītiko)	-	Whole bodies, shelled and pooled	Avon Heathcote estuary, Canterbury	Random sampling, DNA extraction, RCA, Illumina sequencing	-	-	Y	-	Informed by Arvind Varsani	Dayaram et al., 2015	[61]
-	CRESS DNA virus	KM874335 AHEaCV-14 [NZ-2438TU-2012]	Paphies subtriangulata (Tuatua)	-	Whole bodies, shelled and pooled	Avon Heathcote estuary, Canterbury	Random sampling, DNA extraction, RCA, Illumina sequencing	-	-	Y	-	Informed by Arvind Varsani	Dayaram et al., 2015	[61]
-	CRESS DNA virus	KM874332 AHEaCV-14 [NZ-3348C3-2012]	Austrovenus stutchburyi (New Zealand cockle/Tuangi)	-	Whole bodies, shelled and pooled	Avon Heathcote estuary, Canterbury	Random sampling, DNA extraction, RCA, Illumina sequencing	-	-	Y	-	Informed by Arvind Varsani	Dayaram et al., 2015	[61]
-	CRESS DNA virus	KM874333 AHEaCV-14 [NZ-4781GA-2012]	Amphibola crenata (Mud-flat snail/Tītiko)	-	Whole bodies, shelled and pooled	Avon Heathcote estuary, Canterbury	Random sampling, DNA extraction, RCA, Illumina sequencing	-	-	Y	-	Informed by Arvind Varsani	Dayaram et al., 2015	[61]
-	CRESS DNA virus	KM874338 AHEaCV-15 [NZ-2320TU-2012]	Paphies subtriangulata (Tuatua)	-	Whole bodies, shelled and pooled	Avon Heathcote estuary, Canterbury	Random sampling, DNA extraction, RCA, Illumina sequencing	-	-	Y	-	Informed by Arvind Varsani	Dayaram et al., 2015	[61]
-	CRESS DNA virus	KM874336 AHEaCV-15 [NZ-3424C1-2012]	Austrovenus stutchburyi (New Zealand cockle/Tuangi)	-	Whole bodies, shelled and pooled	Avon Heathcote estuary, Canterbury	Random sampling, DNA extraction, RCA, Illumina sequencing	-	-	Y	-	Informed by Arvind Varsani	Dayaram et al., 2015	[61]
-	CRESS DNA virus	KM874337 AHEaCV-15 [NZ-3424C2-2012]	Austrovenus stutchburyi (New Zealand cockle/Tuangi)	-	Whole bodies, shelled and pooled	Avon Heathcote estuary, Canterbury	Random sampling, DNA extraction, RCA, Illumina sequencing	-	-	Y	-	Informed by Arvind Varsani	Dayaram et al., 2015	[61]
-	CRESS DNA virus	KM874340 AHEaCV-16 [NZ-3310C1-2012]	Austrovenus stutchburyi (New Zealand cockle/Tuangi)	-	Whole bodies, shelled and pooled	Avon Heathcote estuary, Canterbury	Random sampling, DNA extraction, RCA, Illumina sequencing	-	-	Y	-	Informed by Arvind Varsani	Dayaram et al., 2015	[61]
-	CRESS DNA virus	KM874341 AHEaCV-16 [NZ-3310C3-2012]	Austrovenus stutchburyi (New Zealand cockle/Tuangi)	-	Whole bodies, shelled and pooled	Avon Heathcote estuary, Canterbury	Random sampling, DNA extraction, RCA, Illumina sequencing	-	-	Y	-	Informed by Arvind Varsani	Dayaram et al., 2015	[61]
-	CRESS DNA virus	KM874345 AHEaCV-17 [NZ-2032CO-2012]	Austrovenus stutchburyi (New Zealand cockle/Tuangi)	-	Whole bodies, shelled and pooled	Avon Heathcote estuary, Canterbury	Random sampling, DNA extraction, RCA, Illumina sequencing	-	-	Y	-	Informed by Arvind Varsani	Dayaram et al., 2015	[61]
-	CRESS DNA virus	KM874344 AHEaCV-17 [NZ-2032GA-2012]	Amphibola crenata (Mud-flat snail/Tītiko)	-	Whole bodies, shelled and pooled	Avon Heathcote estuary, Canterbury	Random sampling, DNA extraction, RCA, Illumina sequencing	-	-	Y	-	Informed by Arvind Varsani	Dayaram et al., 2015	[61]
-	CRESS DNA virus	KM874343 AHEaCV-17 [NZ-2032TU-2012]	Paphies subtriangulata (Tuatua)	-	Whole bodies, shelled and pooled	Avon Heathcote estuary, Canterbury	Random sampling, DNA extraction, RCA, Illumina sequencing	-	-	Y	-	Informed by Arvind Varsani	Dayaram et al., 2015	[61]
-	CRESS DNA virus	KM874346 AHEaCV-18 [NZ-4778GA-2012]	Amphibola crenata (Mud-flat snail/Tītiko)	-	Whole bodies, shelled and pooled	Avon Heathcote estuary, Canterbury	Random sampling, DNA extraction, RCA, Illumina sequencing	-	-	Y	-	Informed by Arvind Varsani	Dayaram et al., 2015	[61]
-	CRESS DNA virus	KM874347 AHEaCV-19 [NZ-4942GA-2012]	Amphibola crenata (Mud-flat snail/Tītiko)	-	Whole bodies, shelled and pooled	Avon Heathcote estuary, Canterbury	Random sampling, DNA extraction, RCA, Illumina sequencing	-	-	Y	-	Informed by Arvind Varsani	Dayaram et al., 2015	[61]
-	CRESS DNA virus	KM874349 AHEaCV-20 [NZ-2283TU-2012]	Paphies subtriangulata (Tuatua)	-	Whole bodies, shelled and pooled	Avon Heathcote estuary, Canterbury	Random sampling, DNA extraction, RCA, Illumina sequencing	-	-	Y	-	Informed by Arvind Varsani	Dayaram et al., 2015	[61]
-	CRESS DNA virus	KM874348 AHEaCV-20 [NZ-4957GA-2012]	Amphibola crenata (Mud-flat snail/Tītiko)	-	Whole bodies, shelled and pooled	Avon Heathcote estuary, Canterbury	Random sampling, DNA extraction, RCA, Illumina sequencing	-	-	Y	-	Informed by Arvind Varsani	Dayaram et al., 2015	[61]
-	CRESS DNA virus	KM874350 AHEaCV-21 [NZ-2050TU-2012]	Paphies subtriangulata (Tuatua)	-	Whole bodies, shelled and pooled	Avon Heathcote estuary, Canterbury	Random sampling, DNA extraction, RCA, Illumina sequencing	-	-	Y	-	Informed by Arvind Varsani	Dayaram et al., 2015	[61]
-	CRESS DNA virus	KM874351 AHEaCV-22 [NZ-2138TU-2012]	Paphies subtriangulata (Tuatua)	-	Whole bodies, shelled and pooled	Avon Heathcote estuary, Canterbury	Random sampling, DNA extraction, RCA, Illumina sequencing	-	-	Y	-	Informed by Arvind Varsani	Dayaram et al., 2015	[61]
-	CRESS DNA virus	KM874353 AHEaCV-23 [NZ-2161TU-2012]	Paphies subtriangulata (Tuatua)	-	Whole bodies, shelled and pooled	Avon Heathcote estuary, Canterbury	Random sampling, DNA extraction, RCA, Illumina sequencing	-	-	Y	-	Informed by Arvind Varsani	Dayaram et al., 2015	[61]
-	CRESS DNA virus	KM874354 AHEaCV-24 [NZ-2183TU-2913]	Paphies subtriangulata (Tuatua)	-	Whole bodies, shelled and pooled	Avon Heathcote estuary, Canterbury	Random sampling, DNA extraction, RCA, Illumina sequencing	-	-	Y	-	Informed by Arvind Varsani	Dayaram et al., 2015	[61]
-	CRESS DNA virus	KM874356 AHEaCV-25 [NZ-2250TU-2012]	Paphies subtriangulata (Tuatua)	-	Whole bodies, shelled and pooled	Avon Heathcote estuary, Canterbury	Random sampling, DNA extraction, RCA, Illumina sequencing	-	-	Y	-	Informed by Arvind Varsani	Dayaram et al., 2015	[61]
-	CRESS DNA virus	KM874355 AHEaCV-25 [NZ-2942CO-2012]	Austrovenus stutchburyi (New Zealand cockle/Tuangi)	-	Whole bodies, shelled and pooled	Avon Heathcote estuary, Canterbury	Random sampling, DNA extraction, RCA, Illumina sequencing	-	-	Y	-	Informed by Arvind Varsani	Dayaram et al., 2015	[61]
-	CRESS DNA virus	KM874358 AHEaCV-25 [NZ-3789GA-2012]	Amphibola crenata (Mud-flat snail/Tītiko)	-	Whole bodies, shelled and pooled	Avon Heathcote estuary, Canterbury	Random sampling, DNA extraction, RCA, Illumina sequencing	-	-	Y	-	Informed by Arvind Varsani	Dayaram et al., 2015	[61]
-	CRESS DNA virus	KM874359 AHEaCV-26 [NZ-2311TU-2012]	Paphies subtriangulata (Tuatua)	-	Whole bodies, shelled and pooled	Avon Heathcote estuary, Canterbury	Random sampling, DNA extraction, RCA, Illumina sequencing	-	-	Y	-	Informed by Arvind Varsani	Dayaram et al., 2015	[61]
-	CRESS DNA virus	KM874360 AHEaCV-27 [NZ-2332TU-2012]	Paphies subtriangulata (Tuatua)	-	Whole bodies, shelled and pooled	Avon Heathcote estuary, Canterbury	Random sampling, DNA extraction, RCA, Illumina sequencing	-	-	Y	-	Informed by Arvind Varsani	Dayaram et al., 2015	[61]
-	CRESS DNA virus	KM874361 AHEaCV-27 [NZ-3061CO-2012]	Austrovenus stutchburyi (New Zealand cockle/Tuangi)	-	Whole bodies, shelled and pooled	Avon Heathcote estuary, Canterbury	Random sampling, DNA extraction, RCA, Illumina sequencing	-	-	Y	-	Informed by Arvind Varsani	Dayaram et al., 2015	[61]
-	CRESS DNA virus	KM874365 AHEaCV-28 [NZ-2208TU-2012]	Paphies subtriangulata (Tuatua)	-	Whole bodies, shelled and pooled	Avon Heathcote estuary, Canterbury	Random sampling, DNA extraction, RCA, Illumina sequencing	-	-	Y	-	Informed by Arvind Varsani	Dayaram et al., 2015	[61]
-	CRESS DNA virus	KM874362 AHEaCV-28 [NZ-3281C3-2012]	Austrovenus stutchburyi (New Zealand cockle/Tuangi)	-	Whole bodies, shelled and pooled	Avon Heathcote estuary, Canterbury	Random sampling, DNA extraction, RCA, Illumina sequencing	-	-	Y	-	Informed by Arvind Varsani	Dayaram et al., 2015	[61]
-	CRESS DNA virus	KM874363 AHEaCV-28 [NZ-3281GA-2012]	Amphibola crenata (Mud-flat snail/Tītiko)	-	Whole bodies, shelled and pooled	Avon Heathcote estuary, Canterbury	Random sampling, DNA extraction, RCA, Illumina sequencing	-	-	Y	-	Informed by Arvind Varsani	Dayaram et al., 2015	[61]
-	CRESS DNA virus	KM874368 AHEaCV-29 [NZ-1590TU-2012]	Paphies subtriangulata (Tuatua)	-	Whole bodies, shelled and pooled	Avon Heathcote estuary, Canterbury	Random sampling, DNA extraction, RCA, Illumina sequencing	-	-	Y	-	Informed by Arvind Varsani	Dayaram et al., 2015	[61]
-	CRESS DNA virus	KM874366 AHEaCV-29 [NZ-3425C1-2012]	Austrovenus stutchburyi (New Zealand cockle/Tuangi)	-	Whole bodies, shelled and pooled	Avon Heathcote estuary, Canterbury	Random sampling, DNA extraction, RCA, Illumina sequencing	-	-	Y	-	Informed by Arvind Varsani	Dayaram et al., 2015	[61]
-	CRESS DNA virus	KM874367 AHEaCV-29 [NZ-3425C3-2012]	Austrovenus stutchburyi (New Zealand cockle/Tuangi)	-	Whole bodies, shelled and pooled	Avon Heathcote estuary, Canterbury	Random sampling, DNA extraction, RCA, Illumina sequencing	-	-	Y	-	Informed by Arvind Varsani	Dayaram et al., 2015	[61]
Birds	Circoviridae/Circovirus	Circovirus	Larus dominicanus (Southern black-backed gull/Karoro)	-	Bursa of Fabricius	Manawatu	Sick birds reported, Visualisation of inclusion bodies, later confirmation by in-situ hybridisation	Causes disease, no widespread associated impacts indicated	-	?	-	Native Birds, Viruses, New Zealand, Aotearoa	Twentyman et al., 1999; Smyth et al., 2006	[37, 38]
-	Circoviridae/Circovirus	GQ396652 Beak and feather disease virus	Cyanoramphus novaezelandiae (Red-fronted Parakeets/Kākāriki)	Examples include Columbia livia (Pigeon), Ariser sp. (goose), Sus scrofa (Pig), Psephotus haematogaster (Blue bonnet) (Ritchie et al., 2003)	-	-	Sequencing	-	-	N	-	Informed by Arvind Varsani	Ortiz-Catedral et al., 2010	[62]
-	Circoviridae/Circovirus	GQ396653 Beak and feather disease virus	Cyanoramphus novaezelandiae (Red-fronted Parakeets/Kākāriki)	Examples include Columbia livia (Pigeon), Ariser sp. (goose), Sus scrofa (Pig), Psephotus haematogaster (Blue bonnet) (Ritchie et al., 2003)	-	-	Sequencing	-	-	N	-	Informed by Arvind Varsani	Ortiz-Catedral et al., 2010	[62]
-	Circoviridae/Circovirus	GQ396654 Beak and feather disease virus	Cyanoramphus novaezelandiae (Red-fronted Parakeets/Kākāriki)	Examples include Columbia livia (Pigeon), Ariser sp. (goose), Sus scrofa (Pig), Psephotus haematogaster (Blue bonnet) (Ritchie et al., 2003)	-	-	Sequencing	-	-	N	-	Informed by Arvind Varsani	Ortiz-Catedral et al., 2010	[62]
-	Circoviridae/Circovirus	GQ396655 Beak and feather disease virus	Cyanoramphus novaezelandiae (Red-fronted Parakeets/Kākāriki)	Examples include Columbia livia (Pigeon), Ariser sp. (goose), Sus scrofa (Pig), Psephotus haematogaster (Blue bonnet) (Ritchie et al., 2003)	-	-	Sequencing	-	-	N	-	Informed by Arvind Varsani	Ortiz-Catedral et al., 2010	[62]
-	Circoviridae/Circovirus	GQ396656 Beak and feather disease virus	Cyanoramphus novaezelandiae (Red-fronted Parakeets/Kākāriki)	Examples include Columbia livia (Pigeon), Ariser sp. (goose), Sus scrofa (Pig), Psephotus haematogaster (Blue bonnet) (Ritchie et al., 2003)	-	-	Sequencing	-	-	N	-	Informed by Arvind Varsani	Ortiz-Catedral et al., 2010	[62]
-	Papillomaviridae/Unclassified	MW117949 Red-billed gull papillomavirus	Chroicocephalus scopulinus	Examples include Columbia livia (Pigeon), Ariser sp. (goose), Sus scrofa (Pig), Psephotus haematogaster (Blue bonnet) (Ritchie et al., 2003)	-	New Zealand	Random sampling, RCA, sequenced by primer walking	-	-	N	-	Table	Munday et al., 2021	[63]
-	Circoviridae/Circovirus	JQ782201 Beak and feather disease virus [YCP01-11]	Cyanoramphus auriceps	Examples include Columbia livia (Pigeon), Ariser sp. (goose), Sus scrofa (Pig), Psephotus haematogaster (Blue bonnet) (Ritchie et al., 2003)	-	Eglinton Valley	Random sampling, RCA, sequenced by primer walking	-	-	N	-	Table	Massaro et al., 2012	[64]
-	Circoviridae/Circovirus	JQ782202 Beak and feather disease virus [YCP28F]	Cyanoramphus auriceps	Examples include Columbia livia (Pigeon), Ariser sp. (goose), Sus scrofa (Pig), Psephotus haematogaster (Blue bonnet) (Ritchie et al., 2003)	-	Eglinton Valley	Random sampling, RCA, sequenced by primer walking	-	-	N	-	Table	Massaro et al., 2012	[64]
-	Circoviridae/Circovirus	JQ782203 Beak and feather disease virus [YCP24]	Cyanoramphus auriceps	Examples include Columbia livia (Pigeon), Ariser sp. (goose), Sus scrofa (Pig), Psephotus haematogaster (Blue bonnet) (Ritchie et al., 2003)	-	Eglinton Valley	Random sampling, RCA, sequenced by primer walking	-	-	N	-	Table	Massaro et al., 2012	[64]
-	Circoviridae/Circovirus	JQ782204 Beak and feather disease virus [YCP23]	Cyanoramphus auriceps	Examples include Columbia livia (Pigeon), Ariser sp. (goose), Sus scrofa (Pig), Psephotus haematogaster (Blue bonnet) (Ritchie et al., 2003)	-	Eglinton Valley	Random sampling, RCA, sequenced by primer walking	-	-	N	-	Table	Massaro et al., 2012	[64]
-	Circoviridae/Circovirus	JQ782205 Beak and feather disease virus [YCP21]	Cyanoramphus auriceps	Examples include Columbia livia (Pigeon), Ariser sp. (goose), Sus scrofa (Pig), Psephotus haematogaster (Blue bonnet) (Ritchie et al., 2003)	-	Eglinton Valley	Random sampling, RCA, sequenced by primer walking	-	-	N	-	Table	Massaro et al., 2012	[64]
-	Circoviridae/Circovirus	JQ782206 Beak and feather disease virus [YCP19]	Cyanoramphus auriceps	Examples include Columbia livia (Pigeon), Ariser sp. (goose), Sus scrofa (Pig), Psephotus haematogaster (Blue bonnet) (Ritchie et al., 2003)	-	Eglinton Valley	Random sampling, RCA, sequenced by primer walking	-	-	N	-	Table	Massaro et al., 2012	[64]
-	Circoviridae/Circovirus	JQ782207 Beak and feather disease virus [YCP25]	Cyanoramphus auriceps	Examples include Columbia livia (Pigeon), Ariser sp. (goose), Sus scrofa (Pig), Psephotus haematogaster (Blue bonnet) (Ritchie et al., 2003)	-	Eglinton Valley	Random sampling, RCA, sequenced by primer walking	-	-	N	-	Table	Massaro et al., 2012	[64]
-	Circoviridae/Circovirus	JQ782208 Beak and feather disease virus [YCP20]	Cyanoramphus auriceps	Examples include Columbia livia (Pigeon), Ariser sp. (goose), Sus scrofa (Pig), Psephotus haematogaster (Blue bonnet) (Ritchie et al., 2003)	-	Eglinton Valley	Random sampling, RCA, sequenced by primer walking	-	-	N	-	Table	Massaro et al., 2012	[64]
-	Circoviridae/Circovirus	JF519618 Beak and feather disease virus [BFDV-NZ_L53_2010]	Cyanoramphus novaezelandiae	Examples include Columbia livia (Pigeon), Ariser sp. (goose), Sus scrofa (Pig), Psephotus haematogaster (Blue bonnet) (Ritchie et al., 2003)	-	Little Barrier Island/Hauturu	Random sampling, RCA, sequenced by primer walking	-	-	N	-	Table	Massaro et al., 2012	[64]
-	Circoviridae/Circovirus	GU936288 Beak and feather disease virus [BFDV_NZ_CN_B195_2008]	Cyanoramphus novaezelandiae	Examples include Columbia livia (Pigeon), Ariser sp. (goose), Sus scrofa (Pig), Psephotus haematogaster (Blue bonnet) (Ritchie et al., 2003)	-	Little Barrier Island/Hauturu	Random sampling, RCA, sequenced by primer walking	-	-	N	-	Table	Massaro et al., 2012	[64]
-	Circoviridae/Circovirus	GU936289 Beak and feather disease virus [BFDV_NZ_CN_B157_2008]	Cyanoramphus novaezelandiae	Examples include Columbia livia (Pigeon), Ariser sp. (goose), Sus scrofa (Pig), Psephotus haematogaster (Blue bonnet) (Ritchie et al., 2003)	-	Little Barrier Island/Hauturu	Random sampling, RCA, sequenced by primer walking	-	-	N	-	Table	Massaro et al., 2012	[64]
-	Circoviridae/Circovirus	GU936290 Beak and feather disease virus [BFDV_NZ_CN_B326_2008]	Cyanoramphus novaezelandiae	Examples include Columbia livia (Pigeon), Ariser sp. (goose), Sus scrofa (Pig), Psephotus haematogaster (Blue bonnet) (Ritchie et al., 2003)	-	Little Barrier Island/Hauturu	Random sampling, RCA, sequenced by primer walking	-	-	N	-	Table	Massaro et al., 2012	[64]
-	Circoviridae/Circovirus	GU936291 Beak and feather disease virus [BFDV_NZ_CN_B79_2008]	Cyanoramphus novaezelandiae	Examples include Columbia livia (Pigeon), Ariser sp. (goose), Sus scrofa (Pig), Psephotus haematogaster (Blue bonnet) (Ritchie et al., 2003)	-	Little Barrier Island/Hauturu	Random sampling, RCA, sequenced by primer walking	-	-	N	-	Table	Massaro et al., 2012	[64]
-	Circoviridae/Circovirus	GU936292 Beak and feather disease virus [BFDV_NZ_CN_B162a_2008]	Cyanoramphus novaezelandiae	Examples include Columbia livia (Pigeon), Ariser sp. (goose), Sus scrofa (Pig), Psephotus haematogaster (Blue bonnet) (Ritchie et al., 2003)	-	Little Barrier Island/Hauturu	Random sampling, RCA, sequenced by primer walking	-	-	N	-	Table	Massaro et al., 2012	[64]
-	Circoviridae/Circovirus	GU936293 Beak and feather disease virus [BFDV_NZ_CN_B133_2008]	Cyanoramphus novaezelandiae	Examples include Columbia livia (Pigeon), Ariser sp. (goose), Sus scrofa (Pig), Psephotus haematogaster (Blue bonnet) (Ritchie et al., 2003)	-	Little Barrier Island/Hauturu	Random sampling, RCA, sequenced by primer walking	-	-	N	-	Table	Massaro et al., 2012	[64]
-	Circoviridae/Circovirus	GU936294 Beak and feather disease virus [BFDV_NZ_CN_B125_2008]	Cyanoramphus novaezelandiae	Examples include Columbia livia (Pigeon), Ariser sp. (goose), Sus scrofa (Pig), Psephotus haematogaster (Blue bonnet) (Ritchie et al., 2003)	-	Little Barrier Island/Hauturu	Random sampling, RCA, sequenced by primer walking	-	-	N	-	Table	Massaro et al., 2012	[64]
-	Circoviridae/Circovirus	GU936295 Beak and feather disease virus [BFDV_NZ_CN_B192_2008]	Cyanoramphus novaezelandiae	Examples include Columbia livia (Pigeon), Ariser sp. (goose), Sus scrofa (Pig), Psephotus haematogaster (Blue bonnet) (Ritchie et al., 2003)	-	Little Barrier Island/Hauturu	Random sampling, RCA, sequenced by primer walking	-	-	N	-	Table	Massaro et al., 2012	[64]
-	Circoviridae/Circovirus	GU936296 Beak and feather disease virus [BFDV_NZ_CN_B127_2008]	Cyanoramphus novaezelandiae	Examples include Columbia livia (Pigeon), Ariser sp. (goose), Sus scrofa (Pig), Psephotus haematogaster (Blue bonnet) (Ritchie et al., 2003)	-	Little Barrier Island/Hauturu	Random sampling, RCA, sequenced by primer walking	-	-	N	-	Table	Massaro et al., 2012	[64]
-	Circoviridae/Circovirus	GU936297 Beak and feather disease virus [BFDV_NZ_CN_B162b_2008]	Cyanoramphus novaezelandiae	Examples include Columbia livia (Pigeon), Ariser sp. (goose), Sus scrofa (Pig), Psephotus haematogaster (Blue bonnet) (Ritchie et al., 2003)	-	Little Barrier Island/Hauturu	Random sampling, RCA, sequenced by primer walking	-	-	N	-	Table	Massaro et al., 2012	[64]
-	Circoviridae/Circovirus	KM452734 Beak and feather disease virus [BFDV_NZ_OBS01_2013]	Cyanoramphus novaezelandiae	Examples include Columbia livia (Pigeon), Ariser sp. (goose), Sus scrofa (Pig), Psephotus haematogaster (Blue bonnet) (Ritchie et al., 2003)	-	Tiritiri Matangi Island	Random sampling, RCA, sequenced by primer walking	-	-	N	-	Table	Jackson et al., 2015	[65]
-	Circoviridae/Circovirus	KM452735 Beak and feather disease virus [BFDV_NZ_201822_2013]	Cyanoramphus novaezelandiae	Examples include Columbia livia (Pigeon), Ariser sp. (goose), Sus scrofa (Pig), Psephotus haematogaster (Blue bonnet) (Ritchie et al., 2003)	-	Tiritiri Matangi Island	Random sampling, RCA, sequenced by primer walking	-	-	N	-	Table	Jackson et al., 2015	[65]
-	Circoviridae/Circovirus	KM452736 Beak and feather disease virus [BFDV_NZ_201845_2013]	Cyanoramphus novaezelandiae	Examples include Columbia livia (Pigeon), Ariser sp. (goose), Sus scrofa (Pig), Psephotus haematogaster (Blue bonnet) (Ritchie et al., 2003)	-	Tiritiri Matangi Island	Random sampling, RCA, sequenced by primer walking	-	-	N	-	Table	Jackson et al., 2015	[65]
-	Circoviridae/Circovirus	KM452737 Beak and feather disease virus [BFDV_NZ_201706_2011]	Cyanoramphus novaezelandiae	Examples include Columbia livia (Pigeon), Ariser sp. (goose), Sus scrofa (Pig), Psephotus haematogaster (Blue bonnet) (Ritchie et al., 2003)	-	Tiritiri Matangi Island	Random sampling, RCA, sequenced by primer walking	-	-	N	-	Table	Jackson et al., 2015	[65]
-	Circoviridae/Circovirus	KM452738 Beak and feather disease virus [BFDV_NZ_201704_2011]	Cyanoramphus novaezelandiae	Examples include Columbia livia (Pigeon), Ariser sp. (goose), Sus scrofa (Pig), Psephotus haematogaster (Blue bonnet) (Ritchie et al., 2003)	-	Tiritiri Matangi Island	Random sampling, RCA, sequenced by primer walking	-	-	N	-	Table	Jackson et al., 2015	[65]
-	Circoviridae/Circovirus	KM452739 Beak and feather disease virus [BFDV_NZ_DP2409_2012]	Cyanoramphus novaezelandiae	Examples include Columbia livia (Pigeon), Ariser sp. (goose), Sus scrofa (Pig), Psephotus haematogaster (Blue bonnet) (Ritchie et al., 2003)	-	Tiritiri Matangi Island	Random sampling, RCA, sequenced by primer walking	-	-	N	-	Table	Jackson et al., 2015	[65]
-	Circoviridae/Circovirus	KM452740 Beak and feather disease virus [BFDV_NZ_DP2417_2012]	Cyanoramphus novaezelandiae	Examples include Columbia livia (Pigeon), Ariser sp. (goose), Sus scrofa (Pig), Psephotus haematogaster (Blue bonnet) (Ritchie et al., 2003)	-	Tiritiri Matangi Island	Random sampling, RCA, sequenced by primer walking	-	-	N	-	Table	Jackson et al., 2015	[65]
-	Circoviridae/Circovirus	KM452741 Beak and feather disease virus [BFDV_NZ_DP0369_2012]	Cyanoramphus novaezelandiae	Examples include Columbia livia (Pigeon), Ariser sp. (goose), Sus scrofa (Pig), Psephotus haematogaster (Blue bonnet) (Ritchie et al., 2003)	-	Tiritiri Matangi Island	Random sampling, RCA, sequenced by primer walking	-	-	N	-	Table	Jackson et al., 2015	[65]
-	Circoviridae/Circovirus	KM452742 Beak and feather disease virus [BFDV_NZ_D174814-2010]	Cyanoramphus novaezelandiae	Examples include Columbia livia (Pigeon), Ariser sp. (goose), Sus scrofa (Pig), Psephotus haematogaster (Blue bonnet) (Ritchie et al., 2003)	-	Tiritiri Matangi Island	Random sampling, RCA, sequenced by primer walking	-	-	N	-	Table	Jackson et al., 2015	[65]
-	Circoviridae/Circovirus	KM452743 Beak and feather disease virus [BFDV_NZ_D174812-2010]	Cyanoramphus novaezelandiae	Examples include Columbia livia (Pigeon), Ariser sp. (goose), Sus scrofa (Pig), Psephotus haematogaster (Blue bonnet) (Ritchie et al., 2003)	-	Tiritiri Matangi Island	Random sampling, RCA, sequenced by primer walking	-	-	N	-	Table	Jackson et al., 2015	[65]
-	Circoviridae/Circovirus	KM452744 Beak and feather disease virus [BFDV_NZ_D185808_2009]	Cyanoramphus novaezelandiae	Examples include Columbia livia (Pigeon), Ariser sp. (goose), Sus scrofa (Pig), Psephotus haematogaster (Blue bonnet) (Ritchie et al., 2003)	-	Tiritiri Matangi Island	Random sampling, RCA, sequenced by primer walking	-	-	N	-	Table	Jackson et al., 2015	[65]
-	Poxviridae/Chordopoxvirinae/Avipoxvirus	South Island Saddleback 1	Philesturnus carunculatus (South Island saddle-back/Tīeke)	-	Skin lesions and liver	Motuara Island and Long Island	Sick birds reported, Visualisation of inclusion bodies, DNA extraction, PCR detection, Automatic dye-terminator cycle sequencing	Outbreaks of disease occurred on two offshore islands in 2002 and 2007 - up to 60% of ~200 birds lost	-	?	-	Native Birds, Viruses, New Zealand, Aotearoa	Alley et al., 2010	[66]
-	Poxviridae/Chordopoxvirinae/Avipoxvirus	South Island Saddleback 2	Philesturnus carunculatus (South Island saddle-back/Tīeke)	-	Skin lesions and liver	Motuara Island and Long Island	Sick birds reported, Visualisation of inclusion bodies, DNA extraction, PCR detection, Automatic dye-terminator cycle sequencing	Outbreaks of disease occurred on two offshore islands in 2002 and 2007 - up to 60% of ~200 birds lost	-	?	-	Native Birds, Viruses, New Zealand, Aotearoa	Alley et al., 2010	[66]
-	Poxviridae/Chordopoxvirinae/Avipoxvirus	Poxvirus - Case number 34152	Megadyptes antipodes (Yellow-eyed penguin/Hoiho)	-	Paraffin-embedded tissue (cloaca)	Coast of the South Island	DNA extracted, PCR detection of Avipoxviruses, Restriction fragment length polymorphism and nucleotide sequence analysis	Thought to cause Diphtheritic stomatitis which is responsible for heavy mortalities in alternating years since 2002, present in about 50% chicks in 2002	-	Y	-	Native Birds, Viruses, New Zealand, Aotearoa	Alley et al., 2017	[67]
-	Poxviridae/Chordopoxvirinae/Avipoxvirus	Poxvirus - Case number 34171	Megadyptes antipodes (Yellow-eyed penguin/Hoiho)	-	Paraffin-embedded tissue (oral lesion)	Coast of the South Island	DNA extracted, PCR detection of Avipoxviruses, Restriction fragment length polymorphism and nucleotide sequence analysis	Thought to cause Diphtheritic stomatitis which is responsible for heavy mortalities in alternating years since 2002, present in about 50% chicks in 2003	-	Y	-	Native Birds, Viruses, New Zealand, Aotearoa	Alley et al., 2017	[67]
-	Circoviridae/Circovirus	KP202150 Rowi kiwi circovirus-like virus	Apteryx rowi (Okarito brown kiwi/Rowi)	-	Faecal material	Marlborough Sounds	De novo metagenomic sequencing, Illumina sequencing	-	-	Y	-	Native Birds, Viruses, New Zealand, Aotearoa	White et al., 2016	[68]
-	Circoviridae/Circovirus	Beak and feather disease virus	Cyanoramphus novaezelandiae (Red-fronted Parakeets/Kākāriki)	Examples include Columbia livia (Pigeon), Ariser sp. (goose), Sus scrofa (Pig), Psephotus haematogaster (Blue bonnet) (Ritchie et al., 2003)	Feathers	Little Barrier Island	DNA extraction, PCR detection of BFDV	Causes disease and death, widespread in exotic birds in the North Island. https://www.doc.govt.nz/our-work/wildlife-health/nz-wildlife-diseases/	-	N	DOC has introduced a national ban on moving parrots from areas with known PBFD exposure to areas of unknown or negative PBFD status	Native Birds, Viruses, New Zealand, Aotearoa	Ortiz-Catedral et al., 2009	[69]
-	Flaviviridae/Flavivirus	Flavivirus	Eudyptula minor (Little blue penguin/Kororā)	-	Blood serum	Cape Kidnappers	Random sampling, Screened using a flavivirus epitope-blocking enzyme-linked immunosorbent assay	-	-	?	-	Native Birds, Viruses, New Zealand, Aotearoa	Tompkins et al., 2013	[70]
-	Flaviviridae/Flavivirus	Flavivirus	Aythya novaeseelandiae (New Zealand scaup/Papango)	-	Blood serum	Mokoia Island	Random sampling, Screened using a flavivirus epitope-blocking enzyme-linked immunosorbent assay	-	-	?	-	Native Birds, Viruses, New Zealand, Aotearoa	Tompkins et al., 2013	[70]
-	Flaviviridae/Flavivirus	Flavivirus	Petroica longipes (North Island robin/Toutouwai)	-	Blood serum	Mokoia Island	Random sampling, Screened using a flavivirus epitope-blocking enzyme-linked immunosorbent assay	-	-	?	-	Native Birds, Viruses, New Zealand, Aotearoa	Tompkins et al., 2013	[70]
-	Flaviviridae/Flavivirus	Flavivirus	Philesturnus rufusater (North Island saddleback/Tīeke)	-	Blood serum	Mokoia Island	Random sampling, Screened using a flavivirus epitope-blocking enzyme-linked immunosorbent assay	-	-	?	-	Native Birds, Viruses, New Zealand, Aotearoa	Tompkins et al., 2013	[70]
-	Flaviviridae/Flavivirus	Flavivirus	Chroicocephalus novaehollandiae scopulinus (Red-billed gull/Tarāpunga)	-	Blood serum	Kaikoura Peninsula	Random sampling, Screened using a flavivirus epitope-blocking enzyme-linked immunosorbent assay	-	-	?	-	Native Birds, Viruses, New Zealand, Aotearoa	Tompkins et al., 2013	[70]
-	Flaviviridae/Flavivirus	Flavivirus	Prosthemadera novaeseelandiae (Tui)	-	Blood serum	Mokoia Island	Random sampling, Screened using a flavivirus epitope-blocking enzyme-linked immunosorbent assay	-	-	?	-	Native Birds, Viruses, New Zealand, Aotearoa	Tompkins et al., 2013	[70]
-	Flaviviridae/Flavivirus	Flavivirus	Gallirallus australis (Woodhen/Weka)	-	Blood serum	Mokoia Island	Random sampling, Screened using a flavivirus epitope-blocking enzyme-linked immunosorbent assay	-	-	?	-	Native Birds, Viruses, New Zealand, Aotearoa	Tompkins et al., 2013	[70]
-	Flaviviridae/Flavivirus	Flavivirus	Sterna striata (White-fronted tern/Tara)	-	Blood serum	Kaikoura Peninsula	Random sampling, Screened using a flavivirus epitope-blocking enzyme-linked immunosorbent assay	-	-	?	-	Native Birds, Viruses, New Zealand, Aotearoa	Tompkins et al., 2013	[70]
-	Poxviridae/Chordopoxvirinae/Avipoxvirus	HQ701724 Silvereye 1	Zosterops lateralis (Silvereye/Tauhou)	-	Tissue samples	North Island/South Island	DNA extraction, PCR detection, Automatic dye-terminator cycle sequencing	-	-	?	-	Native Birds, Viruses, New Zealand, Aotearoa	Ha, 2013; Ha et al., 2011	[71, 72]
-	Poxviridae/Chordopoxvirinae/Avipoxvirus	Silvereye 2	Zosterops lateralis (Silvereye/Tauhou)	-	Tissue samples	North Island/South Island	DNA extraction, PCR detection, Automatic dye-terminator cycle sequencing	-	-	?	-	Native Birds, Viruses, New Zealand, Aotearoa	Ha, 2013; Ha et al., 2011	[71, 72]
-	Poxviridae/Chordopoxvirinae/Avipoxvirus	HQ701722	Petroica longipes (North Island robin/Toutouwai)	-	Tissue samples	North Island	DNA extraction, PCR detection, Automatic dye-terminator cycle sequencing	-	-	?	-	Native Birds, Viruses, New Zealand, Aotearoa	Ha, 2013; Ha et al., 2011	[71, 72]
-	Poxviridae/Chordopoxvirinae/Avipoxvirus	HQ701721	Petroica traversi (Chatham Island robin/Kakaruia)	-	Tissue samples	Offshore Islands	DNA extraction, PCR detection, Automatic dye-terminator cycle sequencing	-	-	?	-	Native Birds, Viruses, New Zealand, Aotearoa	Ha, 2013; Ha et al., 2011	[71, 72]
-	Poxviridae/Chordopoxvirinae/Avipoxvirus	HQ711987	Philesturnus rufusater (North Island saddleback/Tīeke)	-	Tissue samples	North Island	DNA extraction, PCR detection, Automatic dye-terminator cycle sequencing	-	-	?	-	Native Birds, Viruses, New Zealand, Aotearoa	Ha, 2013; Ha et al., 2011	[71, 72]
-	Poxviridae/Chordopoxvirinae/Avipoxvirus	HQ701718 South Island saddleback 1	Philesturnus carunculatus (South Island saddle-back/Tīeke)	-	Tissue samples	South Island	DNA extraction, PCR detection, Automatic dye-terminator cycle sequencing	-	-	?	-	Native Birds, Viruses, New Zealand, Aotearoa	Ha, 2013; Ha et al., 2011	[71, 72]
-	Poxviridae/Chordopoxvirinae/Avipoxvirus	HQ701715 South Island saddleback 2	Philesturnus carunculatus (South Island saddle-back/Tīeke)	-	Tissue samples	South Island	DNA extraction, PCR detection, Automatic dye-terminator cycle sequencing	-	-	?	-	Native Birds, Viruses, New Zealand, Aotearoa	Ha, 2013; Ha et al., 2011	[71, 72]
-	Poxviridae/Chordopoxvirinae/Avipoxvirus	HQ711988 Shore plover 1	Thinornis novaeseelandiae (Shore plover/Tuturuatu)	-	Tissue samples	North Island/Offshore Islands	DNA extraction, PCR detection, Automatic dye-terminator cycle sequencing	-	-	?	-	Native Birds, Viruses, New Zealand, Aotearoa	Ha, 2013; Ha et al., 2011	[71, 72]
-	Poxviridae/Chordopoxvirinae/Avipoxvirus	HQ701717 Shore plover 2	Thinornis novaeseelandiae (Shore plover/Tuturuatu)	-	Tissue samples	North Island/Offshore Islands	DNA extraction, PCR detection, Automatic dye-terminator cycle sequencing	-	-	?	-	Native Birds, Viruses, New Zealand, Aotearoa	Ha, 2013; Ha et al., 2011	[71, 72]
-	Poxviridae/Chordopoxvirinae/Avipoxvirus	HQ711989 Shore plover 3	Thinornis novaeseelandiae (Shore plover/Tuturuatu)	-	Tissue samples	North Island/Offshore Islands	DNA extraction, PCR detection, Automatic dye-terminator cycle sequencing	-	-	?	-	Native Birds, Viruses, New Zealand, Aotearoa	Ha, 2013; Ha et al., 2011	[71, 72]
-	Poxviridae/Chordopoxvirinae/Avipoxvirus	Shore plover 4	Thinornis novaeseelandiae (Shore plover/Tuturuatu)	-	Tissue samples	North Island/Offshore Islands	DNA extraction, PCR detection, Automatic dye-terminator cycle sequencing	-	-	?	-	Native Birds, Viruses, New Zealand, Aotearoa	Ha, 2013; Ha et al., 2011	[71, 72]
-	Poxviridae/Chordopoxvirinae/Avipoxvirus	HQ701714 Shore plover 5	Thinornis novaeseelandiae (Shore plover/Tuturuatu)	-	Tissue samples	North Island/Offshore Islands	DNA extraction, PCR detection, Automatic dye-terminator cycle sequencing	-	-	?	-	Native Birds, Viruses, New Zealand, Aotearoa	Ha, 2013; Ha et al., 2011	[71, 72]
-	Poxviridae/Chordopoxvirinae/Avipoxvirus	HQ711991 Shore plover 6	Thinornis novaeseelandiae (Shore plover/Tuturuatu)	-	Tissue samples	North Island/Offshore Islands	DNA extraction, PCR detection, Automatic dye-terminator cycle sequencing	-	-	?	-	Native Birds, Viruses, New Zealand, Aotearoa	Ha, 2013; Ha et al., 2011	[71, 72]
-	Poxviridae/Chordopoxvirinae/Avipoxvirus	Wrybill	Anarhynchus frontalis (Wrybill/Ngutu pare)	-	Tissue samples	North Island	DNA extraction, PCR detection, Automatic dye-terminator cycle sequencing	-	-	?	-	Native Birds, Viruses, New Zealand, Aotearoa	Ha, 2013; Ha et al., 2011	[71, 72]
-	Poxviridae/Chordopoxvirinae/Avipoxvirus	HQ701720 Variable oyster catcher 1	Haematopus unicolor (Variable oyster catcher/Tōrea)	-	Tissue samples	North Island/South Island	DNA extraction, PCR detection, Automatic dye-terminator cycle sequencing	-	-	?	-	Native Birds, Viruses, New Zealand, Aotearoa	Ha, 2013; Ha et al., 2011	[71, 72]
-	Poxviridae/Chordopoxvirinae/Avipoxvirus	HQ711990 Variable oyster catcher 2	Haematopus unicolor (Variable oyster catcher/Tōrea)	-	Tissue samples	North Island/South Island	DNA extraction, PCR detection, Automatic dye-terminator cycle sequencing	-	-	?	-	Native Birds, Viruses, New Zealand, Aotearoa	Ha, 2013; Ha et al., 2011	[71, 72]
-	Poxviridae/Chordopoxvirinae/Avipoxvirus	Paradise duck 1	Tadorna variegata (Paradise duck/pūtakitaki/pūtangitangi)	-	Tissue samples	North Island	DNA extraction, PCR detection, Automatic dye-terminator cycle sequencing	-	-	?	-	Native Birds, Viruses, New Zealand, Aotearoa	Ha, 2013; Ha et al., 2011	[71, 72]
-	Poxviridae/Chordopoxvirinae/Avipoxvirus	HQ701719 Paradise duck 2	Tadorna variegata (Paradise duck/pūtakitaki/pūtangitangi)	-	Tissue samples	North Island	DNA extraction, PCR detection, Automatic dye-terminator cycle sequencing	-	-	?	-	Native Birds, Viruses, New Zealand, Aotearoa	Ha, 2013; Ha et al., 2011	[71, 72]
-	Poxviridae/Chordopoxvirinae/Avipoxvirus	North Island brown kiwi	Apteryx mantelli (North Island brown kiwi/Kiwi)	-	Tissue samples	Offshore Islands	DNA extraction, PCR detection, Automatic dye-terminator cycle sequencing	-	-	?	-	Native Birds, Viruses, New Zealand, Aotearoa	Ha, 2013; Ha et al., 2011	[71, 72]
-	Poxviridae/Chordopoxvirinae/Avipoxvirus	HQ701713	Hemiphaga novaeseelandiae (New Zealand pigeon/Kererū)	-	Tissue samples	North Island/South Island/Offshore Islands	DNA extraction, PCR detection, Automatic dye-terminator cycle sequencing	-	-	?	-	Native Birds, Viruses, New Zealand, Aotearoa	Ha, 2013; Ha et al., 2011	[71, 72]
-	Poxviridae/Chordopoxvirinae/Avipoxvirus	Poxvirus	Zosterops lateralis (Silvereye/Tauhou)	-	Scabs and tissues from lesions	Lower Hutt	Sick birds reported, Virus isolation by centrifugation, Visualisation by electron microscopy	-	-	?	-	Native Birds, Viruses, New Zealand, Aotearoa	Austin et al., 1973	[32]
-	Poxviridae/Chordopoxvirinae/Avipoxvirus	Pox	Anthus novaeseelandiae (New Zealand pipit/Pīhoihoi)	-	Bird	Turangi and Te Mahoe	Symptoms on bird	-	-	?	-	Native Birds, Viruses, New Zealand, Aotearoa	Quinn, 1971; Westerskov, n.d.	[73]
-	Circoviridae/Circovirus	Beak and feather disease virus	Cyanoramphus unicolor (Antipodes Island parakeet/Kākāriki)	Examples include Columbia livia (Pigeon), Ariser sp. (goose), Sus scrofa (Pig), Psephotus haematogaster (Blue bonnet) (Ritchie et al., 2003)	Feathers	Captivity	PCR assay	Causes disease and death, widespread in exotic birds in the North Island. https://www.doc.govt.nz/our-work/wildlife-health/nz-wildlife-diseases/	Vertical and horizontal transmission	N	DOC has introduced a national ban on moving parrots from areas with known PBFD exposure to areas of unknown or negative PBFD status	Native Birds, Viruses, New Zealand, Aotearoa	Ha et al., 2009	[74]
-	Togaviridae/Alphavirus	Whataroa virus	Zosterops lateralis (Silvereye/Tauhou)	-	Blood	Whataroa	Tested for neutralising antibodies by a Plaque reduction test	-	-	Y	-	Native Birds, Viruses, New Zealand, Aotearoa	Miles, 1973	[56]
-	Genomoviridae/Gemycircularirus	KF371634 Faecal-associated gemycircularvirus-8	Petroica traversi (Chatham Island black robin)	-	Faecal material	Rangatira Island, Chatham Islands	Random sampling, RCA, Illumina sequencing	-	-	Y	-	S Kraberger	Sikorski et al., 2013c	[56]
-	Genomoviridae/Gemycircularirus	KF371636 Faecal-associated gemycircularvirus-6	Gerygone albofrontata (Chatham island Warbler)	-	Faecal material	Rangatira Island, Chatham Islands	Random sampling, RCA, Illumina sequencing	-	-	Y	-	S Kraberger	Sikorski et al., 2013c	[56]
-	Genomoviridae/Gemycircularirus	KF371637 Faecal-associated gemycircularvirus-5	Gerygone albofrontata (Chatham island Warbler)	-	Faecal material	Rangatira Island, Chatham Islands	Random sampling, RCA, Illumina sequencing	-	-	Y	-	S Kraberger	Sikorski et al., 2013c	[56]
-	Genomoviridae/Gemycircularirus	KF371639 Faecal-associated gemycircularvirus-3	Gerygone albofrontata (Chatham island Warbler)	-	Faecal material	Rangatira Island, Chatham Islands	Random sampling, RCA, Illumina sequencing	-	-	Y	-	S Kraberger	Sikorski et al., 2013c	[56]
-	Circoviridae/Cyclovirus	MZ350964 Putative new species I robinz virus RP_259	Petroica australis australi (South Island robin/Kakaruwai)	-	Faecal material	Nukuwaiata Island	Random sampling, DNA extraction, Illumina sequencing	-	-	Y	-	S Kraberger	Custer et al., 2022	[75]
-	Circoviridae/Cyclovirus	MZ350970 Putative new species I robinz virus RP_954	Petroica australis australi (South Island robin/Kakaruwai)	-	Faecal material	Nukuwaiata Island	Random sampling, DNA extraction, Illumina sequencing	-	-	Y	-	S Kraberger	Custer et al., 2022	[75]
-	Circoviridae/Cyclovirus	MZ350967 Putative new species II robinz virus RP_584	Petroica australis australi (South Island robin/Kakaruwai)	-	Faecal material	Nukuwaiata Island	Random sampling, DNA extraction, Illumina sequencing	-	-	Y	-	S Kraberger	Custer et al., 2022	[75]
-	Circoviridae/Cyclovirus	MZ350968 Putative new species III robinz virus RP_620	Petroica australis australi (South Island robin/Kakaruwai)	-	Faecal material	Nukuwaiata Island	Random sampling, DNA extraction, Illumina sequencing	-	-	Y	-	S Kraberger	Custer et al., 2022	[75]
-	Circoviridae/Cyclovirus	MZ350971 Putative new species III robinz virus RP_1123	Petroica australis australi (South Island robin/Kakaruwai)	-	Faecal material	Nukuwaiata Island	Random sampling, DNA extraction, Illumina sequencing	-	-	Y	-	S Kraberger	Custer et al., 2022	[75]
-	Circoviridae/Cyclovirus	MZ350972 Putative new species III robinz virus RP_1124	Petroica australis australi (South Island robin/Kakaruwai)	-	Faecal material	Nukuwaiata Island	Random sampling, DNA extraction, Illumina sequencing	-	-	Y	-	S Kraberger	Custer et al., 2022	[75]
-	Circoviridae/Cyclovirus	MZ350969 Putative new species IV robinz virus RP_736	Petroica australis australi (South Island robin/Kakaruwai)	-	Faecal material	Nukuwaiata Island	Random sampling, DNA extraction, Illumina sequencing	-	-	Y	-	S Kraberger	Custer et al., 2022	[75]
-	Circoviridae/Cyclovirus	MZ350966 Putative new species V robinz virus RP_526	Petroica australis australi (South Island robin/Kakaruwai)	-	Faecal material	Nukuwaiata Island	Random sampling, DNA extraction, Illumina sequencing	-	-	Y	-	S Kraberger	Custer et al., 2022	[75]
-	Circoviridae/Cyclovirus	MZ350965 Putative new species VI robinz virus RP_493	Petroica australis australi (South Island robin/Kakaruwai)	-	Faecal material	Nukuwaiata Island	Random sampling, DNA extraction, Illumina sequencing	-	-	Y	-	S Kraberger	Custer et al., 2022	[75]
-	Circoviridae/Cyclovirus	MZ350973 Putative new species VII robinz virus RP_1170	Petroica australis australi (South Island robin/Kakaruwai)	-	Faecal material	Nukuwaiata Island	Random sampling, DNA extraction, Illumina sequencing	-	-	Y	-	S Kraberger	Custer et al., 2022	[75]
-	Genomoviridae/Gemycircularirus	MZ350974 Putative new species I robinz virus RP_99	Petroica australis australi (South Island robin/Kakaruwai)	-	Faecal material	Nukuwaiata Island	Random sampling, DNA extraction, Illumina sequencing	-	-	Y	-	S Kraberger	Custer et al., 2022	[75]
-	Genomoviridae/Gemycircularirus	MZ350975 Putative new species II robinz virus RP_369	Petroica australis australi (South Island robin/Kakaruwai)	-	Faecal material	Nukuwaiata Island	Random sampling, DNA extraction, Illumina sequencing	-	-	Y	-	S Kraberger	Custer et al., 2022	[75]
-	Genomoviridae/Gemycircularirus	MZ350976 Putative new species III robinz virus RP_380	Petroica australis australi (South Island robin/Kakaruwai)	-	Faecal material	Nukuwaiata Island	Random sampling, DNA extraction, Illumina sequencing	-	-	Y	-	S Kraberger	Custer et al., 2022	[75]
-	Genomoviridae/Gemycircularirus	MZ350977 Putative new species IV robinz virus RP_384	Petroica australis australi (South Island robin/Kakaruwai)	-	Faecal material	Nukuwaiata Island	Random sampling, DNA extraction, Illumina sequencing	-	-	Y	-	S Kraberger	Custer et al., 2022	[75]
-	Genomoviridae/Gemycircularirus	MZ350978 Putative new species VI robinz virus RP_385	Petroica australis australi (South Island robin/Kakaruwai)	-	Faecal material	Nukuwaiata Island	Random sampling, DNA extraction, Illumina sequencing	-	-	Y	-	S Kraberger	Custer et al., 2022	[75]
-	Genomoviridae/Gemycircularirus	MZ350979 Putative new species VII robinz virus RP_393	Petroica australis australi (South Island robin/Kakaruwai)	-	Faecal material	Nukuwaiata Island	Random sampling, DNA extraction, Illumina sequencing	-	-	Y	-	S Kraberger	Custer et al., 2022	[75]
-	Genomoviridae/Gemykibivirus	MZ350980 Putative new species I robinz virus RP_116	Petroica australis australi (South Island robin/Kakaruwai)	-	Faecal material	Nukuwaiata Island	Random sampling, DNA extraction, Illumina sequencing	-	-	Y	-	S Kraberger	Custer et al., 2022	[75]
-	Genomoviridae/Gemykibivirus	MZ350981 Putative new species II robinz virus RP_199	Petroica australis australi (South Island robin/Kakaruwai)	-	Faecal material	Nukuwaiata Island	Random sampling, DNA extraction, Illumina sequencing	-	-	Y	-	S Kraberger	Custer et al., 2022	[75]
-	Genomoviridae/Gemykibivirus	MZ350982 Putative new species III robinz virus RP_326	Petroica australis australi (South Island robin/Kakaruwai)	-	Faecal material	Nukuwaiata Island	Random sampling, DNA extraction, Illumina sequencing	-	-	Y	-	S Kraberger	Custer et al., 2022	[75]
-	Genomoviridae/Gemykibivirus	MZ350983 Putative new species IV robinz virus RP_377	Petroica australis australi (South Island robin/Kakaruwai)	-	Faecal material	Nukuwaiata Island	Random sampling, DNA extraction, Illumina sequencing	-	-	Y	-	S Kraberger	Custer et al., 2022	[75]
-	Genomoviridae/Gemykibivirus	MZ350994 Putative new species V robinz virus RP_386	Petroica australis australi (South Island robin/Kakaruwai)	-	Faecal material	Nukuwaiata Island	Random sampling, DNA extraction, Illumina sequencing	-	-	Y	-	S Kraberger	Custer et al., 2022	[75]
-	Genomoviridae/Gemykronzavirus	MZ350984 Gemykronzavirus solas1 robinz virus RP_390	Petroica australis australi (South Island robin/Kakaruwai)	-	Faecal material	Nukuwaiata Island	Random sampling, DNA extraction, Illumina sequencing	-	-	Y	-	S Kraberger	Custer et al., 2022	[75]
-	Unclassified	MZ350985 robinz virus RP_212	Petroica australis australi (South Island robin/Kakaruwai)	-	Faecal material	Nukuwaiata Island	Random sampling, DNA extraction, Illumina sequencing	-	-	Y	-	S Kraberger	Custer et al., 2022	[75]
-	Unclassified	MZ350986 robinz virus RP_258	Petroica australis australi (South Island robin/Kakaruwai)	-	Faecal material	Nukuwaiata Island	Random sampling, DNA extraction, Illumina sequencing	-	-	Y	-	S Kraberger	Custer et al., 2022	[75]
-	Unclassified	MZ350987 robinz virus RP_382	Petroica australis australi (South Island robin/Kakaruwai)	-	Faecal material	Nukuwaiata Island	Random sampling, DNA extraction, Illumina sequencing	-	-	Y	-	S Kraberger	Custer et al., 2022	[75]
-	Unclassified	MZ350988 robinz virus RP_389	Petroica australis australi (South Island robin/Kakaruwai)	-	Faecal material	Nukuwaiata Island	Random sampling, DNA extraction, Illumina sequencing	-	-	Y	-	S Kraberger	Custer et al., 2022	[75]
-	Unclassified	MZ350993 robinz virus RP_382	Petroica australis australi (South Island robin/Kakaruwai)	-	Faecal material	Nukuwaiata Island	Random sampling, DNA extraction, Illumina sequencing	-	-	Y	-	S Kraberger	Custer et al., 2022	[75]
-	Unclassified	MZ350995 robinz virus RP_404	Petroica australis australi (South Island robin/Kakaruwai)	-	Faecal material	Nukuwaiata Island	Random sampling, DNA extraction, Illumina sequencing	-	-	Y	-	S Kraberger	Custer et al., 2022	[75]
-	Unclassified	MZ350996 robinz virus RP_428	Petroica australis australi (South Island robin/Kakaruwai)	-	Faecal material	Nukuwaiata Island	Random sampling, DNA extraction, Illumina sequencing	-	-	Y	-	S Kraberger	Custer et al., 2022	[75]
-	Unclassified	MZ350997 robinz virus RP_429	Petroica australis australi (South Island robin/Kakaruwai)	-	Faecal material	Nukuwaiata Island	Random sampling, DNA extraction, Illumina sequencing	-	-	Y	-	S Kraberger	Custer et al., 2022	[75]
-	Unclassified	MZ350989 robinz virus RP_244	Petroica australis australi (South Island robin/Kakaruwai)	-	Faecal material	Nukuwaiata Island	Random sampling, DNA extraction, Illumina sequencing	-	-	Y	-	S Kraberger	Custer et al., 2022	[75]
-	Unclassified	MZ350990 robinz virus RP_327	Petroica australis australi (South Island robin/Kakaruwai)	-	Faecal material	Nukuwaiata Island	Random sampling, DNA extraction, Illumina sequencing	-	-	Y	-	S Kraberger	Custer et al., 2022	[75]
-	Unclassified	MZ350991 robinz virus RP_334	Petroica australis australi (South Island robin/Kakaruwai)	-	Faecal material	Nukuwaiata Island	Random sampling, DNA extraction, Illumina sequencing	-	-	Y	-	S Kraberger	Custer et al., 2022	[75]
-	Unclassified	MZ350992 robinz virus RP_340	Petroica australis australi (South Island robin/Kakaruwai)	-	Faecal material	Nukuwaiata Island	Random sampling, DNA extraction, Illumina sequencing	-	-	Y	-	S Kraberger	Custer et al., 2022	[75]
-	Unclassified	MZ350998 robinz virus RP_513	Petroica australis australi (South Island robin/Kakaruwai)	-	Faecal material	Nukuwaiata Island	Random sampling, DNA extraction, Illumina sequencing	-	-	Y	-	S Kraberger	Custer et al., 2022	[75]
-	Microviridae/Unclassified	MZ364222 robinz microvirus RP_29	Petroica australis australi (South Island robin/Kakaruwai)	-	Faecal material	Nukuwaiata Island	Random sampling, DNA extraction, Illumina sequencing	-	-	Y	-	S Kraberger	Custer et al., 2022	[75]
-	Microviridae/Unclassified	MZ364223 robinz microvirus RP_30	Petroica australis australi (South Island robin/Kakaruwai)	-	Faecal material	Nukuwaiata Island	Random sampling, DNA extraction, Illumina sequencing	-	-	Y	-	S Kraberger	Custer et al., 2022	[75]
-	Microviridae/Unclassified	MZ364224 robinz microvirus RP_32	Petroica australis australi (South Island robin/Kakaruwai)	-	Faecal material	Nukuwaiata Island	Random sampling, DNA extraction, Illumina sequencing	-	-	Y	-	S Kraberger	Custer et al., 2022	[75]
-	Microviridae/Unclassified	MZ364225 robinz microvirus RP_33	Petroica australis australi (South Island robin/Kakaruwai)	-	Faecal material	Nukuwaiata Island	Random sampling, DNA extraction, Illumina sequencing	-	-	Y	-	S Kraberger	Custer et al., 2022	[75]
-	Microviridae/Unclassified	MZ364226 robinz microvirus RP_34	Petroica australis australi (South Island robin/Kakaruwai)	-	Faecal material	Nukuwaiata Island	Random sampling, DNA extraction, Illumina sequencing	-	-	Y	-	S Kraberger	Custer et al., 2022	[75]
-	Microviridae/Unclassified	MZ364227 robinz microvirus RP_35	Petroica australis australi (South Island robin/Kakaruwai)	-	Faecal material	Nukuwaiata Island	Random sampling, DNA extraction, Illumina sequencing	-	-	Y	-	S Kraberger	Custer et al., 2022	[75]
-	Microviridae/Unclassified	MZ364228 robinz microvirus RP_36	Petroica australis australi (South Island robin/Kakaruwai)	-	Faecal material	Nukuwaiata Island	Random sampling, DNA extraction, Illumina sequencing	-	-	Y	-	S Kraberger	Custer et al., 2022	[75]
-	Microviridae/Unclassified	MZ364229 robinz microvirus RP_37	Petroica australis australi (South Island robin/Kakaruwai)	-	Faecal material	Nukuwaiata Island	Random sampling, DNA extraction, Illumina sequencing	-	-	Y	-	S Kraberger	Custer et al., 2022	[75]
-	Microviridae/Unclassified	MZ364230 robinz microvirus RP_38	Petroica australis australi (South Island robin/Kakaruwai)	-	Faecal material	Nukuwaiata Island	Random sampling, DNA extraction, Illumina sequencing	-	-	Y	-	S Kraberger	Custer et al., 2022	[75]
-	Microviridae/Unclassified	MZ364231 robinz microvirus RP_39	Petroica australis australi (South Island robin/Kakaruwai)	-	Faecal material	Nukuwaiata Island	Random sampling, DNA extraction, Illumina sequencing	-	-	Y	-	S Kraberger	Custer et al., 2022	[75]
-	Microviridae/Unclassified	MZ364232 robinz microvirus RP_40	Petroica australis australi (South Island robin/Kakaruwai)	-	Faecal material	Nukuwaiata Island	Random sampling, DNA extraction, Illumina sequencing	-	-	Y	-	S Kraberger	Custer et al., 2022	[75]
-	Microviridae/Unclassified	MZ364233 robinz microvirus RP_41	Petroica australis australi (South Island robin/Kakaruwai)	-	Faecal material	Nukuwaiata Island	Random sampling, DNA extraction, Illumina sequencing	-	-	Y	-	S Kraberger	Custer et al., 2022	[75]
-	Microviridae/Unclassified	MZ364234 robinz microvirus RP_42	Petroica australis australi (South Island robin/Kakaruwai)	-	Faecal material	Nukuwaiata Island	Random sampling, DNA extraction, Illumina sequencing	-	-	Y	-	S Kraberger	Custer et al., 2022	[75]
-	Microviridae/Unclassified	MZ364235 robinz microvirus RP_44	Petroica australis australi (South Island robin/Kakaruwai)	-	Faecal material	Nukuwaiata Island	Random sampling, DNA extraction, Illumina sequencing	-	-	Y	-	S Kraberger	Custer et al., 2022	[75]
-	Microviridae/Unclassified	MZ364236 robinz microvirus RP_45	Petroica australis australi (South Island robin/Kakaruwai)	-	Faecal material	Nukuwaiata Island	Random sampling, DNA extraction, Illumina sequencing	-	-	Y	-	S Kraberger	Custer et al., 2022	[75]
-	Microviridae/Unclassified	MZ364237 robinz microvirus RP_48	Petroica australis australi (South Island robin/Kakaruwai)	-	Faecal material	Nukuwaiata Island	Random sampling, DNA extraction, Illumina sequencing	-	-	Y	-	S Kraberger	Custer et al., 2022	[75]
-	Microviridae/Unclassified	MZ364238 robinz microvirus RP_56	Petroica australis australi (South Island robin/Kakaruwai)	-	Faecal material	Nukuwaiata Island	Random sampling, DNA extraction, Illumina sequencing	-	-	Y	-	S Kraberger	Custer et al., 2022	[75]
-	Microviridae/Unclassified	MZ364239 robinz microvirus RP_58	Petroica australis australi (South Island robin/Kakaruwai)	-	Faecal material	Nukuwaiata Island	Random sampling, DNA extraction, Illumina sequencing	-	-	Y	-	S Kraberger	Custer et al., 2022	[75]
-	Microviridae/Unclassified	MZ364240 robinz microvirus RP_61	Petroica australis australi (South Island robin/Kakaruwai)	-	Faecal material	Nukuwaiata Island	Random sampling, DNA extraction, Illumina sequencing	-	-	Y	-	S Kraberger	Custer et al., 2022	[75]
-	Microviridae/Unclassified	MZ364241 robinz microvirus RP_62	Petroica australis australi (South Island robin/Kakaruwai)	-	Faecal material	Nukuwaiata Island	Random sampling, DNA extraction, Illumina sequencing	-	-	Y	-	S Kraberger	Custer et al., 2022	[75]
-	Microviridae/Unclassified	MZ364242 robinz microvirus RP_65	Petroica australis australi (South Island robin/Kakaruwai)	-	Faecal material	Nukuwaiata Island	Random sampling, DNA extraction, Illumina sequencing	-	-	Y	-	S Kraberger	Custer et al., 2022	[75]
-	Microviridae/Unclassified	MZ364243 robinz microvirus RP_71	Petroica australis australi (South Island robin/Kakaruwai)	-	Faecal material	Nukuwaiata Island	Random sampling, DNA extraction, Illumina sequencing	-	-	Y	-	S Kraberger	Custer et al., 2022	[75]
-	Microviridae/Unclassified	MZ364244 robinz microvirus RP_74	Petroica australis australi (South Island robin/Kakaruwai)	-	Faecal material	Nukuwaiata Island	Random sampling, DNA extraction, Illumina sequencing	-	-	Y	-	S Kraberger	Custer et al., 2022	[75]
-	Microviridae/Unclassified	MZ364245 robinz microvirus RP_75	Petroica australis australi (South Island robin/Kakaruwai)	-	Faecal material	Nukuwaiata Island	Random sampling, DNA extraction, Illumina sequencing	-	-	Y	-	S Kraberger	Custer et al., 2022	[75]
-	Microviridae/Unclassified	MZ364246 robinz microvirus RP_76	Petroica australis australi (South Island robin/Kakaruwai)	-	Faecal material	Nukuwaiata Island	Random sampling, DNA extraction, Illumina sequencing	-	-	Y	-	S Kraberger	Custer et al., 2022	[75]
-	Microviridae/Unclassified	MZ364247 robinz microvirus RP_77	Petroica australis australi (South Island robin/Kakaruwai)	-	Faecal material	Nukuwaiata Island	Random sampling, DNA extraction, Illumina sequencing	-	-	Y	-	S Kraberger	Custer et al., 2022	[75]
-	Microviridae/Unclassified	MZ364248 robinz microvirus RP_78	Petroica australis australi (South Island robin/Kakaruwai)	-	Faecal material	Nukuwaiata Island	Random sampling, DNA extraction, Illumina sequencing	-	-	Y	-	S Kraberger	Custer et al., 2022	[75]
-	Microviridae/Unclassified	MZ364249 robinz microvirus RP_81	Petroica australis australi (South Island robin/Kakaruwai)	-	Faecal material	Nukuwaiata Island	Random sampling, DNA extraction, Illumina sequencing	-	-	Y	-	S Kraberger	Custer et al., 2022	[75]
-	Microviridae/Unclassified	MZ364250 robinz microvirus RP_82	Petroica australis australi (South Island robin/Kakaruwai)	-	Faecal material	Nukuwaiata Island	Random sampling, DNA extraction, Illumina sequencing	-	-	Y	-	S Kraberger	Custer et al., 2022	[75]
-	Microviridae/Unclassified	MZ364251 robinz microvirus RP_84	Petroica australis australi (South Island robin/Kakaruwai)	-	Faecal material	Nukuwaiata Island	Random sampling, DNA extraction, Illumina sequencing	-	-	Y	-	S Kraberger	Custer et al., 2022	[75]
-	Microviridae/Unclassified	MZ364252 robinz microvirus RP_86	Petroica australis australi (South Island robin/Kakaruwai)	-	Faecal material	Nukuwaiata Island	Random sampling, DNA extraction, Illumina sequencing	-	-	Y	-	S Kraberger	Custer et al., 2022	[75]
-	Microviridae/Unclassified	MZ364253 robinz microvirus RP_87	Petroica australis australi (South Island robin/Kakaruwai)	-	Faecal material	Nukuwaiata Island	Random sampling, DNA extraction, Illumina sequencing	-	-	Y	-	S Kraberger	Custer et al., 2022	[75]
-	Microviridae/Unclassified	MZ364254 robinz microvirus RP_92	Petroica australis australi (South Island robin/Kakaruwai)	-	Faecal material	Nukuwaiata Island	Random sampling, DNA extraction, Illumina sequencing	-	-	Y	-	S Kraberger	Custer et al., 2022	[75]
-	Microviridae/Unclassified	MZ364255 robinz microvirus RP_93	Petroica australis australi (South Island robin/Kakaruwai)	-	Faecal material	Nukuwaiata Island	Random sampling, DNA extraction, Illumina sequencing	-	-	Y	-	S Kraberger	Custer et al., 2022	[75]
-	Microviridae/Unclassified	MZ364256 robinz microvirus RP_94	Petroica australis australi (South Island robin/Kakaruwai)	-	Faecal material	Nukuwaiata Island	Random sampling, DNA extraction, Illumina sequencing	-	-	Y	-	S Kraberger	Custer et al., 2022	[75]
-	Microviridae/Unclassified	MZ364257 robinz microvirus RP_95	Petroica australis australi (South Island robin/Kakaruwai)	-	Faecal material	Nukuwaiata Island	Random sampling, DNA extraction, Illumina sequencing	-	-	Y	-	S Kraberger	Custer et al., 2022	[75]
-	Microviridae/Unclassified	MZ364258 robinz microvirus RP_96	Petroica australis australi (South Island robin/Kakaruwai)	-	Faecal material	Nukuwaiata Island	Random sampling, DNA extraction, Illumina sequencing	-	-	Y	-	S Kraberger	Custer et al., 2022	[75]
-	Microviridae/Unclassified	MZ364259 robinz microvirus RP_97	Petroica australis australi (South Island robin/Kakaruwai)	-	Faecal material	Nukuwaiata Island	Random sampling, DNA extraction, Illumina sequencing	-	-	Y	-	S Kraberger	Custer et al., 2022	[75]
-	Microviridae/Unclassified	MZ364260 robinz microvirus RP_101	Petroica australis australi (South Island robin/Kakaruwai)	-	Faecal material	Nukuwaiata Island	Random sampling, DNA extraction, Illumina sequencing	-	-	Y	-	S Kraberger	Custer et al., 2022	[75]
-	Microviridae/Unclassified	MZ364261 robinz microvirus RP_102	Petroica australis australi (South Island robin/Kakaruwai)	-	Faecal material	Nukuwaiata Island	Random sampling, DNA extraction, Illumina sequencing	-	-	Y	-	S Kraberger	Custer et al., 2022	[75]
-	Microviridae/Unclassified	MZ364262 robinz microvirus RP_103	Petroica australis australi (South Island robin/Kakaruwai)	-	Faecal material	Nukuwaiata Island	Random sampling, DNA extraction, Illumina sequencing	-	-	Y	-	S Kraberger	Custer et al., 2022	[75]
-	Microviridae/Unclassified	MZ364263 robinz microvirus RP_104	Petroica australis australi (South Island robin/Kakaruwai)	-	Faecal material	Nukuwaiata Island	Random sampling, DNA extraction, Illumina sequencing	-	-	Y	-	S Kraberger	Custer et al., 2022	[75]
-	Microviridae/Unclassified	MZ364264 robinz microvirus RP_105	Petroica australis australi (South Island robin/Kakaruwai)	-	Faecal material	Nukuwaiata Island	Random sampling, DNA extraction, Illumina sequencing	-	-	Y	-	S Kraberger	Custer et al., 2022	[75]
-	Microviridae/Unclassified	MZ364265 robinz microvirus RP_106	Petroica australis australi (South Island robin/Kakaruwai)	-	Faecal material	Nukuwaiata Island	Random sampling, DNA extraction, Illumina sequencing	-	-	Y	-	S Kraberger	Custer et al., 2022	[75]
-	Microviridae/Unclassified	MZ364266 robinz microvirus RP_107	Petroica australis australi (South Island robin/Kakaruwai)	-	Faecal material	Nukuwaiata Island	Random sampling, DNA extraction, Illumina sequencing	-	-	Y	-	S Kraberger	Custer et al., 2022	[75]
-	Microviridae/Unclassified	MZ364267 robinz microvirus RP_109	Petroica australis australi (South Island robin/Kakaruwai)	-	Faecal material	Nukuwaiata Island	Random sampling, DNA extraction, Illumina sequencing	-	-	Y	-	S Kraberger	Custer et al., 2022	[75]
-	Microviridae/Unclassified	MZ364268 robinz microvirus RP_110	Petroica australis australi (South Island robin/Kakaruwai)	-	Faecal material	Nukuwaiata Island	Random sampling, DNA extraction, Illumina sequencing	-	-	Y	-	S Kraberger	Custer et al., 2022	[75]
-	Microviridae/Unclassified	MZ364269 robinz microvirus RP_111	Petroica australis australi (South Island robin/Kakaruwai)	-	Faecal material	Nukuwaiata Island	Random sampling, DNA extraction, Illumina sequencing	-	-	Y	-	S Kraberger	Custer et al., 2022	[75]
-	Microviridae/Unclassified	MZ364270 robinz microvirus RP_112	Petroica australis australi (South Island robin/Kakaruwai)	-	Faecal material	Nukuwaiata Island	Random sampling, DNA extraction, Illumina sequencing	-	-	Y	-	S Kraberger	Custer et al., 2022	[75]
-	Microviridae/Unclassified	MZ364271 robinz microvirus RP_115	Petroica australis australi (South Island robin/Kakaruwai)	-	Faecal material	Nukuwaiata Island	Random sampling, DNA extraction, Illumina sequencing	-	-	Y	-	S Kraberger	Custer et al., 2022	[75]
-	Microviridae/Unclassified	MZ364272 robinz microvirus RP_117	Petroica australis australi (South Island robin/Kakaruwai)	-	Faecal material	Nukuwaiata Island	Random sampling, DNA extraction, Illumina sequencing	-	-	Y	-	S Kraberger	Custer et al., 2022	[75]
-	Microviridae/Unclassified	MZ364273 robinz microvirus RP_120	Petroica australis australi (South Island robin/Kakaruwai)	-	Faecal material	Nukuwaiata Island	Random sampling, DNA extraction, Illumina sequencing	-	-	Y	-	S Kraberger	Custer et al., 2022	[75]
-	Microviridae/Unclassified	MZ364274 robinz microvirus RP_121	Petroica australis australi (South Island robin/Kakaruwai)	-	Faecal material	Nukuwaiata Island	Random sampling, DNA extraction, Illumina sequencing	-	-	Y	-	S Kraberger	Custer et al., 2022	[75]
-	Microviridae/Unclassified	MZ364275 robinz microvirus RP_131	Petroica australis australi (South Island robin/Kakaruwai)	-	Faecal material	Nukuwaiata Island	Random sampling, DNA extraction, Illumina sequencing	-	-	Y	-	S Kraberger	Custer et al., 2022	[75]
-	Microviridae/Unclassified	MZ364276 robinz microvirus RP_132	Petroica australis australi (South Island robin/Kakaruwai)	-	Faecal material	Nukuwaiata Island	Random sampling, DNA extraction, Illumina sequencing	-	-	Y	-	S Kraberger	Custer et al., 2022	[75]
-	Microviridae/Unclassified	MZ364277 robinz microvirus RP_133	Petroica australis australi (South Island robin/Kakaruwai)	-	Faecal material	Nukuwaiata Island	Random sampling, DNA extraction, Illumina sequencing	-	-	Y	-	S Kraberger	Custer et al., 2022	[75]
-	Microviridae/Unclassified	MZ364278 robinz microvirus RP_136	Petroica australis australi (South Island robin/Kakaruwai)	-	Faecal material	Nukuwaiata Island	Random sampling, DNA extraction, Illumina sequencing	-	-	Y	-	S Kraberger	Custer et al., 2022	[75]
-	Microviridae/Unclassified	MZ364279 robinz microvirus RP_139	Petroica australis australi (South Island robin/Kakaruwai)	-	Faecal material	Nukuwaiata Island	Random sampling, DNA extraction, Illumina sequencing	-	-	Y	-	S Kraberger	Custer et al., 2022	[75]
-	Microviridae/Unclassified	MZ364280 robinz microvirus RP_142	Petroica australis australi (South Island robin/Kakaruwai)	-	Faecal material	Nukuwaiata Island	Random sampling, DNA extraction, Illumina sequencing	-	-	Y	-	S Kraberger	Custer et al., 2022	[75]
-	Microviridae/Unclassified	MZ364281 robinz microvirus RP_143	Petroica australis australi (South Island robin/Kakaruwai)	-	Faecal material	Nukuwaiata Island	Random sampling, DNA extraction, Illumina sequencing	-	-	Y	-	S Kraberger	Custer et al., 2022	[75]
-	Microviridae/Unclassified	MZ364282 robinz microvirus RP_144	Petroica australis australi (South Island robin/Kakaruwai)	-	Faecal material	Nukuwaiata Island	Random sampling, DNA extraction, Illumina sequencing	-	-	Y	-	S Kraberger	Custer et al., 2022	[75]
-	Microviridae/Unclassified	MZ364283 robinz microvirus RP_145	Petroica australis australi (South Island robin/Kakaruwai)	-	Faecal material	Nukuwaiata Island	Random sampling, DNA extraction, Illumina sequencing	-	-	Y	-	S Kraberger	Custer et al., 2022	[75]
-	Microviridae/Unclassified	MZ364284 robinz microvirus RP_147	Petroica australis australi (South Island robin/Kakaruwai)	-	Faecal material	Nukuwaiata Island	Random sampling, DNA extraction, Illumina sequencing	-	-	Y	-	S Kraberger	Custer et al., 2022	[75]
-	Microviridae/Unclassified	MZ364285 robinz microvirus RP_152	Petroica australis australi (South Island robin/Kakaruwai)	-	Faecal material	Nukuwaiata Island	Random sampling, DNA extraction, Illumina sequencing	-	-	Y	-	S Kraberger	Custer et al., 2022	[75]
-	Microviridae/Unclassified	MZ364286 robinz microvirus RP_153	Petroica australis australi (South Island robin/Kakaruwai)	-	Faecal material	Nukuwaiata Island	Random sampling, DNA extraction, Illumina sequencing	-	-	Y	-	S Kraberger	Custer et al., 2022	[75]
-	Microviridae/Unclassified	MZ364287 robinz microvirus RP_160	Petroica australis australi (South Island robin/Kakaruwai)	-	Faecal material	Nukuwaiata Island	Random sampling, DNA extraction, Illumina sequencing	-	-	Y	-	S Kraberger	Custer et al., 2022	[75]
-	Microviridae/Unclassified	MZ364288 robinz microvirus RP_163	Petroica australis australi (South Island robin/Kakaruwai)	-	Faecal material	Nukuwaiata Island	Random sampling, DNA extraction, Illumina sequencing	-	-	Y	-	S Kraberger	Custer et al., 2022	[75]
-	Microviridae/Unclassified	MZ364289 robinz microvirus RP_165	Petroica australis australi (South Island robin/Kakaruwai)	-	Faecal material	Nukuwaiata Island	Random sampling, DNA extraction, Illumina sequencing	-	-	Y	-	S Kraberger	Custer et al., 2022	[75]
-	Microviridae/Unclassified	MZ364290 robinz microvirus RP_171	Petroica australis australi (South Island robin/Kakaruwai)	-	Faecal material	Nukuwaiata Island	Random sampling, DNA extraction, Illumina sequencing	-	-	Y	-	S Kraberger	Custer et al., 2022	[75]
-	Microviridae/Unclassified	MZ364291 robinz microvirus RP_172	Petroica australis australi (South Island robin/Kakaruwai)	-	Faecal material	Nukuwaiata Island	Random sampling, DNA extraction, Illumina sequencing	-	-	Y	-	S Kraberger	Custer et al., 2022	[75]
-	Microviridae/Unclassified	MZ364292 robinz microvirus RP_175	Petroica australis australi (South Island robin/Kakaruwai)	-	Faecal material	Nukuwaiata Island	Random sampling, DNA extraction, Illumina sequencing	-	-	Y	-	S Kraberger	Custer et al., 2022	[75]
-	Microviridae/Unclassified	MZ364293 robinz microvirus RP_178	Petroica australis australi (South Island robin/Kakaruwai)	-	Faecal material	Nukuwaiata Island	Random sampling, DNA extraction, Illumina sequencing	-	-	Y	-	S Kraberger	Custer et al., 2022	[75]
-	Microviridae/Unclassified	MZ364294 robinz microvirus RP_188	Petroica australis australi (South Island robin/Kakaruwai)	-	Faecal material	Nukuwaiata Island	Random sampling, DNA extraction, Illumina sequencing	-	-	Y	-	S Kraberger	Custer et al., 2022	[75]
-	Unclassified	JX908739 Cyanoramphus nest-associated circular X DNA virus (CynNCXV)	Cyanoramphus auriceps (Yellow-crowned parakeets/Kākāriki)	-	Nesting material and desiccated chick	Poulter Valley, South Island	Dead bird found, DNA extraction, RCA, sequencing via primer walking	Associated with the death of a chick, no causative links made	-	Y	-	Informed by Arvind Varsani	Sikorski et al., 2013b	[56]
-	Unclassified	JX908740 Cyanoramphus nest-associated circular K DNA virus (CynNCKV)	Cyanoramphus auriceps (Yellow-crowned parakeets/Kākāriki)	-	Nesting material and desiccated chick	Poulter Valley, South Island	Dead bird found, DNA extraction, RCA, sequencing via primer walking	Associated with the death of a chick, no causative links made	-	Y	-	Informed by Arvind Varsani	Sikorski et al., 2013b	[56]
Insects	Unclassified	Selidosema suavis Cytoplasmic Polyhedrosis	Selidosema suavis/Pseudocoremia suavis (Looper caterpillar)	-	Larvae	Rotorua	Diseased larvae collected, macerated and centrifuged, pellet resuspended and stained with 2% phosphotungstic acid for electron microscopy	-	-	Y	-	Native Insects, Viruses, New Zealand, Aotearoa	Moore & Alma, 1974	[76]
-	Nodaviridae/Nodavirus	Flock House virus	Costelytra zealandica (Grass grub)	-	Larvae	Flock house, Bulls, Rangitikei	Random sampling, Infection on Drosophila melanogaster cell line, Immunodiffusion tests, examined under electron microscope	-	-	Y	-	Informed by Paul Guy	Dearing et al., 1980; Scotti et al., 1983	[77, 78]
-	Nodaviridae/Nodavirus	Manawatu virus	Costelytra zealandica (Grass grub)	-	Larvae	Flock house, Bulls, Rangitikei	Random sampling, Infection on Drosophila melanogaster cell line, Immunodiffusion tests	-	-	Y	-	Informed by Paul Guy	Scotti and Fredricksen, 1987	[78]
-	Togaviridae/Alphavirus	Whataroa virus	Culiseta tonnoiri	-	-	Whataroa	Tested for neutralising antibodies by a Plaque reduction test	-	-	Y	-	Native Insects, Viruses, New Zealand, Aotearoa	Miles, 1973	[80]
-	Togaviridae/Alphavirus	Whataroa virus	Culex pervigilans	-	-	Whataroa	Tested for neutralising antibodies by a Plaque reduction test	-	-	Y	-	Native Insects, Viruses, New Zealand, Aotearoa	Miles, 1973	[80]
-	Iflaviridae/Iflavirus	MT068460 Deformed wing virus	Maoriblatta novaeseelandiae	Bombus terrestris and Bombus pascuorum (Genersch et al., 2006)	-	New Zealand	Random sampling, RNA extraction, RT_PCR, Sanger sequencing	-	-	N	-	Table	Dobelmann et al., 2020	[81]
-	Iflaviridae/Iflavirus	MT068470 Deformed wing virus	Scolopterus penicillatus	Bombus terrestris and Bombus pascuorum (Genersch et al., 2006)	-	New Zealand	Random sampling, RNA extraction, RT_PCR, Sanger sequencing	-	-	N	-	Table	Dobelmann et al., 2020	[81]
-	Iflaviridae/Iflavirus	MT068473 Deformed wing virus	Sphictostethus nitidus	Bombus terrestris and Bombus pascuorum (Genersch et al., 2006)	-	New Zealand	Random sampling, RNA extraction, RT_PCR, Sanger sequencing	-	-	N	-	Table	Dobelmann et al., 2020	[81]
-	Iflaviridae/Iflavirus	MT068469 Deformed wing virus	Xanthocryptus novozealandicus	Bombus terrestris and Bombus pascuorum (Genersch et al., 2006)	-	New Zealand	Random sampling, RNA extraction, RT_PCR, Sanger sequencing	-	-	N	-	Table	Dobelmann et al., 2020	[81]
-	Circoviridae/Cyclovirus	KC512919 Dragonfly associated cyclovirus 7 [DfCyV-7_NZ-DFNZ3-2011]	Xanthocnemis zealandica	-	Insect abdomen	Lake Pearson, Canterbury	Random sampling, DNA extraction, sequenced by primer walking	-	-	Y	-	[81]	Dayaram et al., 2013b	[82]
-	Lispiviridae/Arlivirus	MW288170 Hemipteran arli-related virus OKIAV95	Xenophyes metoponcus	-	-	South Island Westland District, Lake Matheson	Sequencing	-	-	Y	-	Table	Käfer et al., 2019	[83]
-	Lispiviridae/Arlivirus	MT153361 Hemipteran orthomyxo-related virus OKIAV183	Xenophysella greensladeae	-	-	South Island Westland District, Lake Matheson	Sequencing	-	-	Y	-	Table	Käfer et al., 2019	[83]
-	Lispiviridae/Arlivirus	MT153375 Hemipteran orthomyxo-related virus OKIAV183	Xenophysella greensladeae	-	-	South Island Westland District, Lake Matheson	Sequencing	-	-	Y	-	Table	Käfer et al., 2019	[83]
-	Lispiviridae/Arlivirus	MT153379 Hemipteran orthomyxo-related virus OKIAV183	Xenophysella greensladeae	-	-	South Island Westland District, Lake Matheson	Sequencing	-	-	Y	-	Table	Käfer et al., 2019	[83]
-	Lispiviridae/Arlivirus	MT153433 Hemipteran orthomyxo-related virus OKIAV183	Xenophysella greensladeae	-	-	South Island Westland District, Lake Matheson	Sequencing	-	-	Y	-	Table	Käfer et al., 2019	[83]
-	Lispiviridae/Arlivirus	MT153441 Hemipteran orthomyxo-related virus OKIAV183	Xenophysella greensladeae	-	-	South Island Westland District, Lake Matheson	Sequencing	-	-	Y	-	Table	Käfer et al., 2019	[83]
-	Lispiviridae/Arlivirus	MT153522 Hemipteran orthomyxo-related virus OKIAV205	Xenophysella greensladeae	-	-	South Island Westland District, Lake Matheson	Sequencing	-	-	Y	-	Table	Käfer et al., 2019	[83]
-	CRESS DNA virus	KF738873 Dragonfly larvae associated circular virus 1 [NZ-PG11-LD]	Procordulia grayi (Yellow-spotted Dragonfly)	-	Larvae	Lake Donne, Ashburton, Canterbury	Random sampling, DNA extraction, RCA, cloning via primer walking, Illumina sequencing	-	-	Y	-	Informed by Arvind Varsani	Dayaram et al., 2014	[84]
-	CRESS DNA virus	KF738874 Dragonfly larvae associated circular virus 2 [NZ-PG8-LS]	Procordulia grayi (Yellow-spotted Dragonfly)	-	Larvae	Lake Sarah, Selwyn, Canterbury	Random sampling, DNA extraction, RCA, cloning via primer walking, Illumina sequencing	-	-	Y	-	Informed by Arvind Varsani	Dayaram et al., 2014	[84]
-	CRESS DNA virus	KF738875 Dragonfly larvae associated circular virus 3 [NZ-PG1-LG]	Procordulia grayi (Yellow-spotted Dragonfly)	-	Larvae	Lake Grassmere (Kapara Te Hau), Marlborough	Random sampling, DNA extraction, RCA, cloning via primer walking, Illumina sequencing	-	-	Y	-	Informed by Arvind Varsani	Dayaram et al., 2014	[84]
-	CRESS DNA virus	KF738876 Dragonfly larvae associated circular virus 3 [NZ-PG4-LH]	Procordulia grayi (Yellow-spotted Dragonfly)	-	Larvae	Lake Hawdon, Selwyn, Canterbury	Random sampling, DNA extraction, RCA, cloning via primer walking, Illumina sequencing	-	-	Y	-	Informed by Arvind Varsani	Dayaram et al., 2014	[84]
-	CRESS DNA virus	KF738877 Dragonfly larvae associated circular virus 4 [NZPG3-LG]	Procordulia grayi (Yellow-spotted Dragonfly)	-	Larvae	Lake Grassmere (Kapara Te Hau), Marlborough	Random sampling, DNA extraction, RCA, cloning via primer walking, Illumina sequencing	-	-	Y	-	Informed by Arvind Varsani	Dayaram et al., 2014	[84]
-	CRESS DNA virus	KF738878 Dragonfly larvae associated circular virus 5 [NZ-PG2-LG]	Procordulia grayi (Yellow-spotted Dragonfly)	-	Larvae	Lake Grassmere (Kapara Te Hau), Marlborough	Random sampling, DNA extraction, RCA, cloning via primer walking, Illumina sequencing	-	-	Y	-	Informed by Arvind Varsani	Dayaram et al., 2014	[84]
-	CRESS DNA virus	KF738879 Dragonfly larvae associated circular virus 5 [NZ-PG7-LS]	Procordulia grayi (Yellow-spotted Dragonfly)	-	Larvae	Lake Sarah, Selwyn, Canterbury	Random sampling, DNA extraction, RCA, cloning via primer walking, Illumina sequencing	-	-	Y	-	Informed by Arvind Varsani	Dayaram et al., 2014	[84]
-	CRESS DNA virus	KF738880 Dragonfly larvae associated circular virus 6 [NZ-PG9-LD]	Procordulia grayi (Yellow-spotted Dragonfly)	-	Larvae	Lake Donne, Ashburton, Canterbury	Random sampling, DNA extraction, RCA, cloning via primer walking, Illumina sequencing	-	-	Y	-	Informed by Arvind Varsani	Dayaram et al., 2014	[84]
-	CRESS DNA virus	KF738881 Dragonfly larvae associated circular virus 7 [NZ-PG5-LH]	Procordulia grayi (Yellow-spotted Dragonfly)	-	Larvae	Lake Hawdon, Selwyn, Canterbury	Random sampling, DNA extraction, RCA, cloning via primer walking, Illumina sequencing	-	-	Y	-	Informed by Arvind Varsani	Dayaram et al., 2014	[84]
-	CRESS DNA virus	KF738882 Dragonfly larvae associated circular virus 8 [NZ-PG5-LS]	Procordulia grayi (Yellow-spotted Dragonfly)	-	Larvae	Lake Sarah, Selwyn, Canterbury	Random sampling, DNA extraction, RCA, cloning via primer walking, Illumina sequencing	-	-	Y	-	Informed by Arvind Varsani	Dayaram et al., 2014	[84]
-	CRESS DNA virus	KF738883 Dragonfly larvae associated circular virus 9 [NZ-PG10-LD]	Procordulia grayi (Yellow-spotted Dragonfly)	-	Larvae	Lake Donne, Ashburton, Canterbury	Random sampling, DNA extraction, RCA, cloning via primer walking, Illumina sequencing	-	-	Y	-	Informed by Arvind Varsani	Dayaram et al., 2014	[84]
-	CRESS DNA virus	KF738884 Dragonfly larvae associated circular virus 10 [NZ-XZ2-LS]	Xanthocnemis zealandica (Common redcoat damselfly)	-	Larvae	Lake Sarah, Selwyn, Canterbury	Random sampling, DNA extraction, RCA, cloning via primer walking, Illumina sequencing	-	-	Y	-	Informed by Arvind Varsani	Dayaram et al., 2014	[84]
-	CRESS DNA virus	KF738885 Dragonfly larvae associated circular virus 10 [NZ-XZ1-LH]	Xanthocnemis zealandica (Common redcoat damselfly)	-	Larvae	Lake Hawdon, Selwyn, Canterbury	Random sampling, DNA extraction, RCA, cloning via primer walking, Illumina sequencing	-	-	Y	-	Informed by Arvind Varsani	Dayaram et al., 2014	[84]
-	CRESS DNA virus	KP153390 Lake Sarah-associated circular DNA virus-1-LSCO-2013	Musculium novazelandiae (Fingernail clam)	-	Homogenised tissue	Lake Sarah, Selwyn, Canterbury	Random sampling, DNA extraction, circular DNA enriched using TempliPhi, Illumina sequencing	-	-	Y	-	Informed by Arvind Varsani	Dayaram et al., 2016	[85]
-	CRESS DNA virus	KP153391 Lake Sarah-associated circular DNA virus-1-LSGA-2013	Potamopyrgus antipodarum (New Zealand mud snail)	-	Homogenised tissue	Lake Sarah, Selwyn, Canterbury	Random sampling, DNA extraction, circular DNA enriched using TempliPhi, Illumina sequencing	-	-	Y	-	Informed by Arvind Varsani	Dayaram et al., 2016	[85]
-	CRESS DNA virus	KP153392 Lake Sarah-associated circular DNA virus-1-LSWO-2013	Chironomus zealandicus (New Zealand midge)	-	Homogenised tissue	Lake Sarah, Selwyn, Canterbury	Random sampling, DNA extraction, circular DNA enriched using TempliPhi, Illumina sequencing	-	-	Y	-	Informed by Arvind Varsani	Dayaram et al., 2016	[85]
-	CRESS DNA virus	KP153394 Lake Sarah-associated circular DNA virus-2-LSGA-2013	Potamopyrgus antipodarum (New Zealand mud snail)	-	Homogenised tissue	Lake Sarah, Selwyn, Canterbury	Random sampling, DNA extraction, circular DNA enriched using TempliPhi, Illumina sequencing	-	-	Y	-	Informed by Arvind Varsani	Dayaram et al., 2016	[85]
-	CRESS DNA virus	KP153396 Lake Sarah-associated circular DNA virus-3-LSGA-2013	Potamopyrgus antipodarum (New Zealand mud snail)	-	Homogenised tissue	Lake Sarah, Selwyn, Canterbury	Random sampling, DNA extraction, circular DNA enriched using TempliPhi, Illumina sequencing	-	-	Y	-	Informed by Arvind Varsani	Dayaram et al., 2016	[85]
-	CRESS DNA virus	KP153395 Lake Sarah-associated circular DNA virus-3-LSWO-2013	Chironomus zealandicus (New Zealand midge)	-	Homogenised tissue	Lake Sarah, Selwyn, Canterbury	Random sampling, DNA extraction, circular DNA enriched using TempliPhi, Illumina sequencing	-	-	Y	-	Informed by Arvind Varsani	Dayaram et al., 2016	[85]
-	CRESS DNA virus	KP153401 Lake Sarah-associated circular DNA virus-4-LSLA-2013	Procordulia grayi (Yellow-spotted Dragonfly)	-	Homogenised tissue	Lake Sarah, Selwyn, Canterbury	Random sampling, DNA extraction, circular DNA enriched using TempliPhi, Illumina sequencing	-	-	Y	-	Informed by Arvind Varsani	Dayaram et al., 2016	[85]
-	CRESS DNA virus	KP153401 Lake Sarah-associated circular DNA virus-4-LSLA-2013	Xanthocnemis zealandica (Common redcoat damselfly)	-	Homogenised tissue	Lake Sarah, Selwyn, Canterbury	Random sampling, DNA extraction, circular DNA enriched using TempliPhi, Illumina sequencing	-	-	Y	-	Informed by Arvind Varsani	Dayaram et al., 2016	[85]
-	CRESS DNA virus	KP153400 Lake Sarah-associated circular DNA virus-4-LSMU-2013	Echyridella menziesi (New Zealand freshwater mussel/Kākahi)	-	Homogenised tissue	Lake Sarah, Selwyn, Canterbury	Random sampling, DNA extraction, circular DNA enriched using TempliPhi, Illumina sequencing	-	-	Y	-	Informed by Arvind Varsani	Dayaram et al., 2016	[85]
-	CRESS DNA virus	KP153397 Lake Sarah-associated circular DNA virus-4-LSWO-2013	Chironomus zealandicus (New Zealand midge)	-	Homogenised tissue	Lake Sarah, Selwyn, Canterbury	Random sampling, DNA extraction, circular DNA enriched using TempliPhi, Illumina sequencing	-	-	Y	-	Informed by Arvind Varsani	Dayaram et al., 2016	[85]
-	CRESS DNA virus	KP153405 Lake Sarah-associated circular DNA virus-8-LSCO-2013	Musculium novazelandiae (Fingernail clam)	-	Homogenised tissue	Lake Sarah, Selwyn, Canterbury	Random sampling, DNA extraction, circular DNA enriched using TempliPhi, Illumina sequencing	-	-	Y	-	Informed by Arvind Varsani	Dayaram et al., 2016	[85]
-	CRESS DNA virus	KP153409 Lake Sarah-associated circular DNA virus-11-LSMU-2013	Echyridella menziesi (New Zealand freshwater mussel/Kākahi)	-	Homogenised tissue	Lake Sarah, Selwyn, Canterbury	Random sampling, DNA extraction, circular DNA enriched using TempliPhi, Illumina sequencing	-	-	Y	-	Informed by Arvind Varsani	Dayaram et al., 2016	[85]
-	CRESS DNA virus	KP153410 Lake Sarah-associated circular DNA virus-12-LSCO-2013	Musculium novazelandiae (Fingernail clam)	-	Homogenised tissue	Lake Sarah, Selwyn, Canterbury	Random sampling, DNA extraction, circular DNA enriched using TempliPhi, Illumina sequencing	-	-	Y	-	Informed by Arvind Varsani	Dayaram et al., 2016	[85]
-	CRESS DNA virus	KP153411 Lake Sarah-associated circular DNA virus-12-LSMU-2013	Echyridella menziesi (New Zealand freshwater mussel/Kākahi)	-	Homogenised tissue	Lake Sarah, Selwyn, Canterbury	Random sampling, DNA extraction, circular DNA enriched using TempliPhi, Illumina sequencing	-	-	Y	-	Informed by Arvind Varsani	Dayaram et al., 2016	[85]
-	CRESS DNA virus	KP153412 Lake Sarah-associated circular DNA virus-13-LSMU-2013	Echyridella menziesi (New Zealand freshwater mussel/Kākahi)	-	Homogenised tissue	Lake Sarah, Selwyn, Canterbury	Random sampling, DNA extraction, circular DNA enriched using TempliPhi, Illumina sequencing	-	-	Y	-	Informed by Arvind Varsani	Dayaram et al., 2016	[85]
-	CRESS DNA virus	KP153413 Lake Sarah-associated circular DNA virus-13-LSWO-2013	Chironomus zealandicus (New Zealand midge)	-	Homogenised tissue	Lake Sarah, Selwyn, Canterbury	Random sampling, DNA extraction, circular DNA enriched using TempliPhi, Illumina sequencing	-	-	Y	-	Informed by Arvind Varsani	Dayaram et al., 2016	[85]
-	CRESS DNA virus	KP153415 Lake Sarah-associated circular DNA virus-14-LSCO-2013	Musculium novazelandiae (Fingernail clam)	-	Homogenised tissue	Lake Sarah, Selwyn, Canterbury	Random sampling, DNA extraction, circular DNA enriched using TempliPhi, Illumina sequencing	-	-	Y	-	Informed by Arvind Varsani	Dayaram et al., 2016	[85]
-	CRESS DNA virus	KP153416 Lake Sarah-associated circular DNA virus-14-LSGA-2013	Potamopyrgus antipodarum (New Zealand mud snail)	-	Homogenised tissue	Lake Sarah, Selwyn, Canterbury	Random sampling, DNA extraction, circular DNA enriched using TempliPhi, Illumina sequencing	-	-	Y	-	Informed by Arvind Varsani	Dayaram et al., 2016	[85]
-	CRESS DNA virus	KP153414 Lake Sarah-associated circular DNA virus-14-LSMU-2013	Echyridella menziesi (New Zealand freshwater mussel/Kākahi)	-	Homogenised tissue	Lake Sarah, Selwyn, Canterbury	Random sampling, DNA extraction, circular DNA enriched using TempliPhi, Illumina sequencing	-	-	Y	-	Informed by Arvind Varsani	Dayaram et al., 2016	[85]
-	CRESS DNA virus	KP153418 Lake Sarah-associated circular DNA virus-15-LSGA-2013	Potamopyrgus antipodarum (New Zealand mud snail)	-	Homogenised tissue	Lake Sarah, Selwyn, Canterbury	Random sampling, DNA extraction, circular DNA enriched using TempliPhi, Illumina sequencing	-	-	Y	-	Informed by Arvind Varsani	Dayaram et al., 2016	[85]
-	CRESS DNA virus	KP153419 Lake Sarah-associated circular DNA virus-15-LSMU-2013	Echyridella menziesi (New Zealand freshwater mussel/Kākahi)	-	Homogenised tissue	Lake Sarah, Selwyn, Canterbury	Random sampling, DNA extraction, circular DNA enriched using TempliPhi, Illumina sequencing	-	-	Y	-	Informed by Arvind Varsani	Dayaram et al., 2016	[85]
-	CRESS DNA virus	KP153417 Lake Sarah-associated circular DNA virus-15-LSWO-2013	Chironomus zealandicus (New Zealand midge)	-	Homogenised tissue	Lake Sarah, Selwyn, Canterbury	Random sampling, DNA extraction, circular DNA enriched using TempliPhi, Illumina sequencing	-	-	Y	-	Informed by Arvind Varsani	Dayaram et al., 2016	[85]
-	CRESS DNA virus	KP153423 Lake Sarah-associated circular DNA virus-16-LSGA-2013	Potamopyrgus antipodarum (New Zealand mud snail)	-	Homogenised tissue	Lake Sarah, Selwyn, Canterbury	Random sampling, DNA extraction, circular DNA enriched using TempliPhi, Illumina sequencing	-	-	Y	-	Informed by Arvind Varsani	Dayaram et al., 2016	[85]
-	CRESS DNA virus	KP153420 Lake Sarah-associated circular DNA virus-16-LSMU-122865-13	Echyridella menziesi (New Zealand freshwater mussel/Kākahi)	-	Homogenised tissue	Lake Sarah, Selwyn, Canterbury	Random sampling, DNA extraction, circular DNA enriched using TempliPhi, Illumina sequencing	-	-	Y	-	Informed by Arvind Varsani	Dayaram et al., 2016	[85]
-	CRESS DNA virus	KP153422 Lake Sarah-associated circular DNA virus-16-LSWO-2013	Chironomus zealandicus (New Zealand midge)	-	Homogenised tissue	Lake Sarah, Selwyn, Canterbury	Random sampling, DNA extraction, circular DNA enriched using TempliPhi, Illumina sequencing	-	-	Y	-	Informed by Arvind Varsani	Dayaram et al., 2016	[85]
-	CRESS DNA virus	KP153425 Lake Sarah-associated circular DNA virus-17-LSCO-2013	Musculium novazelandiae (Fingernail clam)	-	Homogenised tissue	Lake Sarah, Selwyn, Canterbury	Random sampling, DNA extraction, circular DNA enriched using TempliPhi, Illumina sequencing	-	-	Y	-	Informed by Arvind Varsani	Dayaram et al., 2016	[85]
-	CRESS DNA virus	KP153424 Lake Sarah-associated circular DNA virus-17-LSMU-2013	Echyridella menziesi (New Zealand freshwater mussel/Kākahi)	-	Homogenised tissue	Lake Sarah, Selwyn, Canterbury	Random sampling, DNA extraction, circular DNA enriched using TempliPhi, Illumina sequencing	-	-	Y	-	Informed by Arvind Varsani	Dayaram et al., 2016	[85]
-	CRESS DNA virus	KP153426 Lake Sarah-associated circular DNA virus-17-LSWO-2013	Chironomus zealandicus (New Zealand midge)	-	Homogenised tissue	Lake Sarah, Selwyn, Canterbury	Random sampling, DNA extraction, circular DNA enriched using TempliPhi, Illumina sequencing	-	-	Y	-	Informed by Arvind Varsani	Dayaram et al., 2016	[85]
-	CRESS DNA virus	KP153428 Lake Sarah-associated circular DNA virus-18-LSGA-2013	Potamopyrgus antipodarum (New Zealand mud snail)	-	Homogenised tissue	Lake Sarah, Selwyn, Canterbury	Random sampling, DNA extraction, circular DNA enriched using TempliPhi, Illumina sequencing	-	-	Y	-	Informed by Arvind Varsani	Dayaram et al., 2016	[85]
-	CRESS DNA virus	KP153427 Lake Sarah-associated circular DNA virus-18-LSMU-2013	Echyridella menziesi (New Zealand freshwater mussel/Kākahi)	-	Homogenised tissue	Lake Sarah, Selwyn, Canterbury	Random sampling, DNA extraction, circular DNA enriched using TempliPhi, Illumina sequencing	-	-	Y	-	Informed by Arvind Varsani	Dayaram et al., 2016	[85]
-	CRESS DNA virus	KP153431 Lake Sarah-associated circular DNA virus-19-LSCO-2013	Musculium novazelandiae (Fingernail clam)	-	Homogenised tissue	Lake Sarah, Selwyn, Canterbury	Random sampling, DNA extraction, circular DNA enriched using TempliPhi, Illumina sequencing	-	-	Y	-	Informed by Arvind Varsani	Dayaram et al., 2016	[85]
-	CRESS DNA virus	KP153432 Lake Sarah-associated circular DNA virus-19-LSGA-2013	Potamopyrgus antipodarum (New Zealand mud snail)	-	Homogenised tissue	Lake Sarah, Selwyn, Canterbury	Random sampling, DNA extraction, circular DNA enriched using TempliPhi, Illumina sequencing	-	-	Y	-	Informed by Arvind Varsani	Dayaram et al., 2016	[85]
-	CRESS DNA virus	KP153433 Lake Sarah-associated circular DNA virus-19-LSLA-2013	Procordulia grayi (Yellow-spotted Dragonfly) or Xanthocnemis zealandica (Common redcoat damselfly)	-	Homogenised tissue	Lake Sarah, Selwyn, Canterbury	Random sampling, DNA extraction, circular DNA enriched using TempliPhi, Illumina sequencing	-	-	Y	-	Informed by Arvind Varsani	Dayaram et al., 2016	[85]
-	CRESS DNA virus	KP153429 Lake Sarah-associated circular DNA virus-19-LSMU-2013	Echyridella menziesi (New Zealand freshwater mussel/Kākahi)	-	Homogenised tissue	Lake Sarah, Selwyn, Canterbury	Random sampling, DNA extraction, circular DNA enriched using TempliPhi, Illumina sequencing	-	-	Y	-	Informed by Arvind Varsani	Dayaram et al., 2016	[85]
-	CRESS DNA virus	KP153436 Lake Sarah-associated circular DNA virus-20-LSGA-2013	Potamopyrgus antipodarum (New Zealand mud snail)	-	Homogenised tissue	Lake Sarah, Selwyn, Canterbury	Random sampling, DNA extraction, circular DNA enriched using TempliPhi, Illumina sequencing	-	-	Y	-	Informed by Arvind Varsani	Dayaram et al., 2016	[85]
-	CRESS DNA virus	KP153434 Lake Sarah-associated circular DNA virus-20-LSMU-2013	Echyridella menziesi (New Zealand freshwater mussel/Kākahi)	-	Homogenised tissue	Lake Sarah, Selwyn, Canterbury	Random sampling, DNA extraction, circular DNA enriched using TempliPhi, Illumina sequencing	-	-	Y	-	Informed by Arvind Varsani	Dayaram et al., 2016	[85]
-	CRESS DNA virus	KP153435 Lake Sarah-associated circular DNA virus-20-LSWO-2013	Chironomus zealandicus (New Zealand midge)	-	Homogenised tissue	Lake Sarah, Selwyn, Canterbury	Random sampling, DNA extraction, circular DNA enriched using TempliPhi, Illumina sequencing	-	-	Y	-	Informed by Arvind Varsani	Dayaram et al., 2016	[85]
-	CRESS DNA virus	KP153440 Lake Sarah-associated circular DNA virus-21-LSGA-2013	Potamopyrgus antipodarum (New Zealand mud snail)	-	Homogenised tissue	Lake Sarah, Selwyn, Canterbury	Random sampling, DNA extraction, circular DNA enriched using TempliPhi, Illumina sequencing	-	-	Y	-	Informed by Arvind Varsani	Dayaram et al., 2016	[85]
-	CRESS DNA virus	KP153437 Lake Sarah-associated circular DNA virus-21-LSMU-2013	Echyridella menziesi (New Zealand freshwater mussel/Kākahi)	-	Homogenised tissue	Lake Sarah, Selwyn, Canterbury	Random sampling, DNA extraction, circular DNA enriched using TempliPhi, Illumina sequencing	-	-	Y	-	Informed by Arvind Varsani	Dayaram et al., 2016	[85]
-	CRESS DNA virus	KP153438 Lake Sarah-associated circular DNA virus-21-LSWO-2013	Chironomus zealandicus (New Zealand midge)	-	Homogenised tissue	Lake Sarah, Selwyn, Canterbury	Random sampling, DNA extraction, circular DNA enriched using TempliPhi, Illumina sequencing	-	-	Y	-	Informed by Arvind Varsani	Dayaram et al., 2016	[85]
-	CRESS DNA virus	KP153441 Lake Sarah-associated circular DNA virus-22-LSMU-2013	Echyridella menziesi (New Zealand freshwater mussel/Kākahi)	-	Homogenised tissue	Lake Sarah, Selwyn, Canterbury	Random sampling, DNA extraction, circular DNA enriched using TempliPhi, Illumina sequencing	-	-	Y	-	Informed by Arvind Varsani	Dayaram et al., 2016	[85]
-	CRESS DNA virus	KP153442 Lake Sarah-associated circular DNA virus-23-LSMU-2013	Echyridella menziesi (New Zealand freshwater mussel/Kākahi)	-	Homogenised tissue	Lake Sarah, Selwyn, Canterbury	Random sampling, DNA extraction, circular DNA enriched using TempliPhi, Illumina sequencing	-	-	Y	-	Informed by Arvind Varsani	Dayaram et al., 2016	[85]
-	CRESS DNA virus	KP153444 Lake Sarah-associated circular DNA virus-24-LSGA-2013	Potamopyrgus antipodarum (New Zealand mud snail)	-	Homogenised tissue	Lake Sarah, Selwyn, Canterbury	Random sampling, DNA extraction, circular DNA enriched using TempliPhi, Illumina sequencing	-	-	Y	-	Informed by Arvind Varsani	Dayaram et al., 2016	[85]
-	CRESS DNA virus	KP153443 Lake Sarah-associated circular DNA virus-24-LSMU-2013	Echyridella menziesi (New Zealand freshwater mussel/Kākahi)	-	Homogenised tissue	Lake Sarah, Selwyn, Canterbury	Random sampling, DNA extraction, circular DNA enriched using TempliPhi, Illumina sequencing	-	-	Y	-	Informed by Arvind Varsani	Dayaram et al., 2016	[85]
-	CRESS DNA virus	KP153445 Lake Sarah-associated circular DNA virus-25-LSMU-2013	Echyridella menziesi (New Zealand freshwater mussel/Kākahi)	-	Homogenised tissue	Lake Sarah, Selwyn, Canterbury	Random sampling, DNA extraction, circular DNA enriched using TempliPhi, Illumina sequencing	-	-	Y	-	Informed by Arvind Varsani	Dayaram et al., 2016	[85]
-	CRESS DNA virus	KP153446 Lake Sarah-associated circular DNA virus-26-LSMU-2013	Echyridella menziesi (New Zealand freshwater mussel/Kākahi)	-	Homogenised tissue	Lake Sarah, Selwyn, Canterbury	Random sampling, DNA extraction, circular DNA enriched using TempliPhi, Illumina sequencing	-	-	Y	-	Informed by Arvind Varsani	Dayaram et al., 2016	[85]
-	CRESS DNA virus	KP153452 Lake Sarah-associated circular DNA virus-28-LSCO-2013	Musculium novazelandiae (Fingernail clam)	-	Homogenised tissue	Lake Sarah, Selwyn, Canterbury	Random sampling, DNA extraction, circular DNA enriched using TempliPhi, Illumina sequencing	-	-	Y	-	Informed by Arvind Varsani	Dayaram et al., 2016	[85]
-	CRESS DNA virus	KP153451 Lake Sarah-associated circular DNA virus-28-LSGA-2013	Potamopyrgus antipodarum (New Zealand mud snail)	-	Homogenised tissue	Lake Sarah, Selwyn, Canterbury	Random sampling, DNA extraction, circular DNA enriched using TempliPhi, Illumina sequencing	-	-	Y	-	Informed by Arvind Varsani	Dayaram et al., 2016	[85]
-	CRESS DNA virus	KP153453 Lake Sarah-associated circular DNA virus-28-LSLA-2013	Procordulia grayi (Yellow-spotted Dragonfly) or Xanthocnemis zealandica (Common redcoat damselfly)	-	Homogenised tissue	Lake Sarah, Selwyn, Canterbury	Random sampling, DNA extraction, circular DNA enriched using TempliPhi, Illumina sequencing	-	-	Y	-	Informed by Arvind Varsani	Dayaram et al., 2016	[85]
-	CRESS DNA virus	KP153455 Lake Sarah-associated circular DNA virus-29-LSCO-2013	Musculium novazelandiae (Fingernail clam)	-	Homogenised tissue	Lake Sarah, Selwyn, Canterbury	Random sampling, DNA extraction, circular DNA enriched using TempliPhi, Illumina sequencing	-	-	Y	-	Informed by Arvind Varsani	Dayaram et al., 2016	[85]
-	CRESS DNA virus	KP153454 Lake Sarah-associated circular DNA virus-29-LSGA-2013	Potamopyrgus antipodarum (New Zealand mud snail)	-	Homogenised tissue	Lake Sarah, Selwyn, Canterbury	Random sampling, DNA extraction, circular DNA enriched using TempliPhi, Illumina sequencing	-	-	Y	-	Informed by Arvind Varsani	Dayaram et al., 2016	[85]
-	CRESS DNA virus	KP153458 Lake Sarah-associated circular DNA virus-30-LSCO-2013	Musculium novazelandiae (Fingernail clam)	-	Homogenised tissue	Lake Sarah, Selwyn, Canterbury	Random sampling, DNA extraction, circular DNA enriched using TempliPhi, Illumina sequencing	-	-	Y	-	Informed by Arvind Varsani	Dayaram et al., 2016	[85]
-	CRESS DNA virus	KP153457 Lake Sarah-associated circular DNA virus-30-LSGA-2013	Potamopyrgus antipodarum (New Zealand mud snail)	-	Homogenised tissue	Lake Sarah, Selwyn, Canterbury	Random sampling, DNA extraction, circular DNA enriched using TempliPhi, Illumina sequencing	-	-	Y	-	Informed by Arvind Varsani	Dayaram et al., 2016	[85]
-	CRESS DNA virus	KP153461 Lake Sarah-associated circular DNA virus-31-LSCO-2013	Musculium novazelandiae (Fingernail clam)	-	Homogenised tissue	Lake Sarah, Selwyn, Canterbury	Random sampling, DNA extraction, circular DNA enriched using TempliPhi, Illumina sequencing	-	-	Y	-	Informed by Arvind Varsani	Dayaram et al., 2016	[85]
-	CRESS DNA virus	KP153459 Lake Sarah-associated circular DNA virus-31-LSGA-2013	Potamopyrgus antipodarum (New Zealand mud snail)	-	Homogenised tissue	Lake Sarah, Selwyn, Canterbury	Random sampling, DNA extraction, circular DNA enriched using TempliPhi, Illumina sequencing	-	-	Y	-	Informed by Arvind Varsani	Dayaram et al., 2016	[85]
-	CRESS DNA virus	KP153463 Lake Sarah-associated circular DNA virus-31-LSLA-2013	Procordulia grayi (Yellow-spotted Dragonfly) or Xanthocnemis zealandica (Common redcoat damselfly)	-	Homogenised tissue	Lake Sarah, Selwyn, Canterbury	Random sampling, DNA extraction, circular DNA enriched using TempliPhi, Illumina sequencing	-	-	Y	-	Informed by Arvind Varsani	Dayaram et al., 2016	[85]
-	CRESS DNA virus	KP153462 Lake Sarah-associated circular DNA virus-31-LSWO-2013	Chironomus zealandicus (New Zealand midge)	-	Homogenised tissue	Lake Sarah, Selwyn, Canterbury	Random sampling, DNA extraction, circular DNA enriched using TempliPhi, Illumina sequencing	-	-	Y	-	Informed by Arvind Varsani	Dayaram et al., 2016	[85]
-	CRESS DNA virus	KP153466 Lake Sarah-associated circular DNA virus-32-LSCO-2013	Musculium novazelandiae (Fingernail clam)	-	Homogenised tissue	Lake Sarah, Selwyn, Canterbury	Random sampling, DNA extraction, circular DNA enriched using TempliPhi, Illumina sequencing	-	-	Y	-	Informed by Arvind Varsani	Dayaram et al., 2016	[85]
-	CRESS DNA virus	KP153464 Lake Sarah-associated circular DNA virus-32-LSGA-2013	Potamopyrgus antipodarum (New Zealand mud snail)	-	Homogenised tissue	Lake Sarah, Selwyn, Canterbury	Random sampling, DNA extraction, circular DNA enriched using TempliPhi, Illumina sequencing	-	-	Y	-	Informed by Arvind Varsani	Dayaram et al., 2016	[85]
-	CRESS DNA virus	KP153467 Lake Sarah-associated circular DNA virus-32-LSMU-2013	Echyridella menziesi (New Zealand freshwater mussel/Kākahi)	-	Homogenised tissue	Lake Sarah, Selwyn, Canterbury	Random sampling, DNA extraction, circular DNA enriched using TempliPhi, Illumina sequencing	-	-	Y	-	Informed by Arvind Varsani	Dayaram et al., 2016	[85]
-	CRESS DNA virus	KP153468 Lake Sarah-associated circular DNA virus-32-LSWO-2013	Chironomus zealandicus (New Zealand midge)	-	Homogenised tissue	Lake Sarah, Selwyn, Canterbury	Random sampling, DNA extraction, circular DNA enriched using TempliPhi, Illumina sequencing	-	-	Y	-	Informed by Arvind Varsani	Dayaram et al., 2016	[85]
-	CRESS DNA virus	KP153469 Lake Sarah-associated circular DNA virus-33-LSGA-2013	Potamopyrgus antipodarum (New Zealand mud snail)	-	Homogenised tissue	Lake Sarah, Selwyn, Canterbury	Random sampling, DNA extraction, circular DNA enriched using TempliPhi, Illumina sequencing	-	-	Y	-	Informed by Arvind Varsani	Dayaram et al., 2016	[85]
-	CRESS DNA virus	KP153470 Lake Sarah-associated circular DNA virus-34-LSGA-2013	Potamopyrgus antipodarum (New Zealand mud snail)	-	Homogenised tissue	Lake Sarah, Selwyn, Canterbury	Random sampling, DNA extraction, circular DNA enriched using TempliPhi, Illumina sequencing	-	-	Y	-	Informed by Arvind Varsani	Dayaram et al., 2016	[85]
-	CRESS DNA virus	KP153490 Lake Sarah-associated circular DNA virus-35-LSCO-2013	Musculium novazelandiae (Fingernail clam)	-	Homogenised tissue	Lake Sarah, Selwyn, Canterbury	Random sampling, DNA extraction, circular DNA enriched using TempliPhi, Illumina sequencing	-	-	Y	-	Informed by Arvind Varsani	Dayaram et al., 2016	[85]
-	CRESS DNA virus	KP153492 Lake Sarah-associated circular DNA virus-35-LSGA-2013	Potamopyrgus antipodarum (New Zealand mud snail)	-	Homogenised tissue	Lake Sarah, Selwyn, Canterbury	Random sampling, DNA extraction, circular DNA enriched using TempliPhi, Illumina sequencing	-	-	Y	-	Informed by Arvind Varsani	Dayaram et al., 2016	[85]
-	CRESS DNA virus	KP153493 Lake Sarah-associated circular DNA virus-35-LSLA-2013	Procordulia grayi (Yellow-spotted Dragonfly)	-	Homogenised tissue	Lake Sarah, Selwyn, Canterbury	Random sampling, DNA extraction, circular DNA enriched using TempliPhi, Illumina sequencing	-	-	Y	-	Informed by Arvind Varsani	Dayaram et al., 2016	[85]
-	CRESS DNA virus	KP153493 Lake Sarah-associated circular DNA virus-35-LSLA-2013	Xanthocnemis zealandica (Common redcoat damselfly)	-	Homogenised tissue	Lake Sarah, Selwyn, Canterbury	Random sampling, DNA extraction, circular DNA enriched using TempliPhi, Illumina sequencing	-	-	Y	-	Informed by Arvind Varsani	Dayaram et al., 2016	[85]
-	CRESS DNA virus	KP153475 Lake Sarah-associated circular DNA virus-36-LSCO-2013	Musculium novazelandiae (Fingernail clam)	-	Homogenised tissue	Lake Sarah, Selwyn, Canterbury	Random sampling, DNA extraction, circular DNA enriched using TempliPhi, Illumina sequencing	-	-	Y	-	Informed by Arvind Varsani	Dayaram et al., 2016	[85]
-	CRESS DNA virus	KP153474 Lake Sarah-associated circular DNA virus-36-LSGA-2013	Potamopyrgus antipodarum (New Zealand mud snail)	-	Homogenised tissue	Lake Sarah, Selwyn, Canterbury	Random sampling, DNA extraction, circular DNA enriched using TempliPhi, Illumina sequencing	-	-	Y	-	Informed by Arvind Varsani	Dayaram et al., 2016	[85]
-	CRESS DNA virus	KP153482 Lake Sarah-associated circular DNA virus-37-LSCO-2013	Musculium novazelandiae (Fingernail clam)	-	Homogenised tissue	Lake Sarah, Selwyn, Canterbury	Random sampling, DNA extraction, circular DNA enriched using TempliPhi, Illumina sequencing	-	-	Y	-	Informed by Arvind Varsani	Dayaram et al., 2016	[85]
-	CRESS DNA virus	KP153476 Lake Sarah-associated circular DNA virus-37-LSGA-2013	Potamopyrgus antipodarum (New Zealand mud snail)	-	Homogenised tissue	Lake Sarah, Selwyn, Canterbury	Random sampling, DNA extraction, circular DNA enriched using TempliPhi, Illumina sequencing	-	-	Y	-	Informed by Arvind Varsani	Dayaram et al., 2016	[85]
-	CRESS DNA virus	KP153478 Lake Sarah-associated circular DNA virus-37-LSLA-2013	Procordulia grayi (Yellow-spotted Dragonfly) or Xanthocnemis zealandica (Common redcoat damselfly)	-	Homogenised tissue	Lake Sarah, Selwyn, Canterbury	Random sampling, DNA extraction, circular DNA enriched using TempliPhi, Illumina sequencing	-	-	Y	-	Informed by Arvind Varsani	Dayaram et al., 2016	[85]
-	CRESS DNA virus	KP153477 Lake Sarah-associated circular DNA virus-37-LSMU-2013	Echyridella menziesi (New Zealand freshwater mussel/Kākahi)	-	Homogenised tissue	Lake Sarah, Selwyn, Canterbury	Random sampling, DNA extraction, circular DNA enriched using TempliPhi, Illumina sequencing	-	-	Y	-	Informed by Arvind Varsani	Dayaram et al., 2016	[85]
-	CRESS DNA virus	KP153481 Lake Sarah-associated circular DNA virus-37-LSWO-2013	Chironomus zealandicus (New Zealand midge)	-	Homogenised tissue	Lake Sarah, Selwyn, Canterbury	Random sampling, DNA extraction, circular DNA enriched using TempliPhi, Illumina sequencing	-	-	Y	-	Informed by Arvind Varsani	Dayaram et al., 2016	[85]
-	CRESS DNA virus	KP153484 Lake Sarah-associated circular DNA virus-38-LSCO-2013	Musculium novazelandiae (Fingernail clam)	-	Homogenised tissue	Lake Sarah, Selwyn, Canterbury	Random sampling, DNA extraction, circular DNA enriched using TempliPhi, Illumina sequencing	-	-	Y	-	Informed by Arvind Varsani	Dayaram et al., 2016	[85]
-	CRESS DNA virus	KP153483 Lake Sarah-associated circular DNA virus-38-LSGA-2013	Potamopyrgus antipodarum (New Zealand mud snail)	-	Homogenised tissue	Lake Sarah, Selwyn, Canterbury	Random sampling, DNA extraction, circular DNA enriched using TempliPhi, Illumina sequencing	-	-	Y	-	Informed by Arvind Varsani	Dayaram et al., 2016	[85]
-	CRESS DNA virus	KP153485 Lake Sarah-associated circular DNA virus-39-LSGA-2013	Potamopyrgus antipodarum (New Zealand mud snail)	-	Homogenised tissue	Lake Sarah, Selwyn, Canterbury	Random sampling, DNA extraction, circular DNA enriched using TempliPhi, Illumina sequencing	-	-	Y	-	Informed by Arvind Varsani	Dayaram et al., 2016	[85]
-	CRESS DNA virus	KP153487 Lake Sarah-associated circular DNA virus-39-LSLA-2013	Procordulia grayi (Yellow-spotted Dragonfly) or Xanthocnemis zealandica (Common redcoat damselfly)	-	Homogenised tissue	Lake Sarah, Selwyn, Canterbury	Random sampling, DNA extraction, circular DNA enriched using TempliPhi, Illumina sequencing	-	-	Y	-	Informed by Arvind Varsani	Dayaram et al., 2016	[85]
-	CRESS DNA virus	KP153488 Lake Sarah-associated circular DNA virus-40-LSCO-103520-13	Musculium novazelandiae (Fingernail clam)	-	Homogenised tissue	Lake Sarah, Selwyn, Canterbury	Random sampling, DNA extraction, circular DNA enriched using TempliPhi, Illumina sequencing	-	-	Y	-	Informed by Arvind Varsani	Dayaram et al., 2016	[85]
-	CRESS DNA virus	KP153489 Lake Sarah-associated circular DNA virus-40-LSGA-102269-13	Potamopyrgus antipodarum (New Zealand mud snail)	-	Homogenised tissue	Lake Sarah, Selwyn, Canterbury	Random sampling, DNA extraction, circular DNA enriched using TempliPhi, Illumina sequencing	-	-	Y	-	Informed by Arvind Varsani	Dayaram et al., 2016	[85]
-	CRESS DNA virus	KP153494 Lake Sarah-associated circular DNA virus-41-LSCO-2013	Musculium novazelandiae (Fingernail clam)	-	Homogenised tissue	Lake Sarah, Selwyn, Canterbury	Random sampling, DNA extraction, circular DNA enriched using TempliPhi, Illumina sequencing	-	-	Y	-	Informed by Arvind Varsani	Dayaram et al., 2016	[85]
-	CRESS DNA virus	KP153496 Lake Sarah-associated circular DNA virus-42-LSCO-2013	Musculium novazelandiae (Fingernail clam)	-	Homogenised tissue	Lake Sarah, Selwyn, Canterbury	Random sampling, DNA extraction, circular DNA enriched using TempliPhi, Illumina sequencing	-	-	Y	-	Informed by Arvind Varsani	Dayaram et al., 2016	[85]
-	CRESS DNA virus	KP153498 Lake Sarah-associated circular DNA virus-42-LSLA-2013	Procordulia grayi (Yellow-spotted Dragonfly) or Xanthocnemis zealandica (Common redcoat damselfly)	-	Homogenised tissue	Lake Sarah, Selwyn, Canterbury	Random sampling, DNA extraction, circular DNA enriched using TempliPhi, Illumina sequencing	-	-	Y	-	Informed by Arvind Varsani	Dayaram et al., 2016	[85]
-	CRESS DNA virus	KP153497 Lake Sarah-associated circular DNA virus-42-LSWO-2013	Chironomus zealandicus (New Zealand midge)	-	Homogenised tissue	Lake Sarah, Selwyn, Canterbury	Random sampling, DNA extraction, circular DNA enriched using TempliPhi, Illumina sequencing	-	-	Y	-	Informed by Arvind Varsani	Dayaram et al., 2016	[85]
-	CRESS DNA virus	KP153499 Lake Sarah-associated circular DNA virus-43-LSCO-2013	Musculium novazelandiae (Fingernail clam)	-	Homogenised tissue	Lake Sarah, Selwyn, Canterbury	Random sampling, DNA extraction, circular DNA enriched using TempliPhi, Illumina sequencing	-	-	Y	-	Informed by Arvind Varsani	Dayaram et al., 2016	[85]
-	CRESS DNA virus	KP153500 Lake Sarah-associated circular DNA virus-44-LSCO-2013	Musculium novazelandiae (Fingernail clam)	-	Homogenised tissue	Lake Sarah, Selwyn, Canterbury	Random sampling, DNA extraction, circular DNA enriched using TempliPhi, Illumina sequencing	-	-	Y	-	Informed by Arvind Varsani	Dayaram et al., 2016	[85]
-	CRESS DNA virus	KP153501 Lake Sarah-associated circular DNA virus-45-LSCO-2013	Musculium novazelandiae (Fingernail clam)	-	Homogenised tissue	Lake Sarah, Selwyn, Canterbury	Random sampling, DNA extraction, circular DNA enriched using TempliPhi, Illumina sequencing	-	-	Y	-	Informed by Arvind Varsani	Dayaram et al., 2016	[85]
-	CRESS DNA virus	KP153503 Lake Sarah-associated circular DNA virus-46-LSCO-2013	Musculium novazelandiae (Fingernail clam)	-	Homogenised tissue	Lake Sarah, Selwyn, Canterbury	Random sampling, DNA extraction, circular DNA enriched using TempliPhi, Illumina sequencing	-	-	Y	-	Informed by Arvind Varsani	Dayaram et al., 2016	[85]
-	CRESS DNA virus	KP153504 Lake Sarah-associated circular DNA virus-47-LSCO-2013	Musculium novazelandiae (Fingernail clam)	-	Homogenised tissue	Lake Sarah, Selwyn, Canterbury	Random sampling, DNA extraction, circular DNA enriched using TempliPhi, Illumina sequencing	-	-	Y	-	Informed by Arvind Varsani	Dayaram et al., 2016	[85]
-	CRESS DNA virus	KP153505 Lake Sarah-associated circular DNA virus-48-LSCO-2013	Musculium novazelandiae (Fingernail clam)	-	Homogenised tissue	Lake Sarah, Selwyn, Canterbury	Random sampling, DNA extraction, circular DNA enriched using TempliPhi, Illumina sequencing	-	-	Y	-	Informed by Arvind Varsani	Dayaram et al., 2016	[85]
-	CRESS DNA virus	KP153506 Lake Sarah-associated circular DNA virus-48-LSMU-2013	Echyridella menziesi (New Zealand freshwater mussel/Kākahi)	-	Homogenised tissue	Lake Sarah, Selwyn, Canterbury	Random sampling, DNA extraction, circular DNA enriched using TempliPhi, Illumina sequencing	-	-	Y	-	Informed by Arvind Varsani	Dayaram et al., 2016	[85]
-	CRESS DNA virus	KP153509 Lake Sarah-associated circular DNA virus-49-LSCO-2013	Musculium novazelandiae (Fingernail clam)	-	Homogenised tissue	Lake Sarah, Selwyn, Canterbury	Random sampling, DNA extraction, circular DNA enriched using TempliPhi, Illumina sequencing	-	-	Y	-	Informed by Arvind Varsani	Dayaram et al., 2016	[85]
-	CRESS DNA virus	KP153507 Lake Sarah-associated circular DNA virus-49-LSGA-2013	Potamopyrgus antipodarum (New Zealand mud snail)	-	Homogenised tissue	Lake Sarah, Selwyn, Canterbury	Random sampling, DNA extraction, circular DNA enriched using TempliPhi, Illumina sequencing	-	-	Y	-	Informed by Arvind Varsani	Dayaram et al., 2016	[85]
-	CRESS DNA virus	KP153511 Lake Sarah-associated circular DNA virus-50-LSCO-2013	Musculium novazelandiae (Fingernail clam)	-	Homogenised tissue	Lake Sarah, Selwyn, Canterbury	Random sampling, DNA extraction, circular DNA enriched using TempliPhi, Illumina sequencing	-	-	Y	-	Informed by Arvind Varsani	Dayaram et al., 2016	[85]
-	CRESS DNA virus	KP153512 Lake Sarah-associated circular DNA virus-50-LSGA-2013	Potamopyrgus antipodarum (New Zealand mud snail)	-	Homogenised tissue	Lake Sarah, Selwyn, Canterbury	Random sampling, DNA extraction, circular DNA enriched using TempliPhi, Illumina sequencing	-	-	Y	-	Informed by Arvind Varsani	Dayaram et al., 2016	[85]
-	CRESS DNA virus	KP153515 Lake Sarah-associated circular DNA virus-50-LSLA-2013	Procordulia grayi (Yellow-spotted Dragonfly) or Xanthocnemis zealandica (Common redcoat damselfly)	-	Homogenised tissue	Lake Sarah, Selwyn, Canterbury	Random sampling, DNA extraction, circular DNA enriched using TempliPhi, Illumina sequencing	-	-	Y	-	Informed by Arvind Varsani	Dayaram et al., 2016	[85]
-	CRESS DNA virus	KP153513 Lake Sarah-associated circular DNA virus-50-LSMU-2013	Echyridella menziesi (New Zealand freshwater mussel/Kākahi)	-	Homogenised tissue	Lake Sarah, Selwyn, Canterbury	Random sampling, DNA extraction, circular DNA enriched using TempliPhi, Illumina sequencing	-	-	Y	-	Informed by Arvind Varsani	Dayaram et al., 2016	[85]
-	CRESS DNA virus	KP153514 Lake Sarah-associated circular DNA virus-50-LSWO-2013	Chironomus zealandicus (New Zealand midge)	-	Homogenised tissue	Lake Sarah, Selwyn, Canterbury	Random sampling, DNA extraction, circular DNA enriched using TempliPhi, Illumina sequencing	-	-	Y	-	Informed by Arvind Varsani	Dayaram et al., 2016	[85]
-	CRESS DNA virus	KP153522 Lake Sarah-associated circular DNA virus-51-LSMU-2013	Echyridella menziesi (New Zealand freshwater mussel/Kākahi)	-	Homogenised tissue	Lake Sarah, Selwyn, Canterbury	Random sampling, DNA extraction, circular DNA enriched using TempliPhi, Illumina sequencing	-	-	Y	-	Informed by Arvind Varsani	Dayaram et al., 2016	[85]
-	CRESS DNA virus	KP153448 Dragonfly larvae associated circular virus-3-LSGA-2013	Potamopyrgus antipodarum (New Zealand mud snail)	-	Homogenised tissue	Lake Sarah, Selwyn, Canterbury	Random sampling, DNA extraction, circular DNA enriched using TempliPhi, Illumina sequencing	-	-	Y	-	Informed by Arvind Varsani	Dayaram et al., 2016	[85]
-	CRESS DNA virus	KP153447 Dragonfly larvae associated circular virus-3-LSLA-2013	Procordulia grayi (Yellow-spotted Dragonfly) or Xanthocnemis zealandica (Common redcoat damselfly)	-	Homogenised tissue	Lake Sarah, Selwyn, Canterbury	Random sampling, DNA extraction, circular DNA enriched using TempliPhi, Illumina sequencing	-	-	Y	-	Informed by Arvind Varsani	Dayaram et al., 2016	[85]
-	CRESS DNA virus	KP153449 Dragonfly larvae associated circular virus-3-LSMU-2013	Echyridella menziesi (New Zealand freshwater mussel/Kākahi)	-	Homogenised tissue	Lake Sarah, Selwyn, Canterbury	Random sampling, DNA extraction, circular DNA enriched using TempliPhi, Illumina sequencing	-	-	Y	-	Informed by Arvind Varsani	Dayaram et al., 2016	[85]
-	CRESS DNA virus	KP153450 Dragonfly larvae associated circular virus-3-LSWO-2013	Chironomus zealandicus (New Zealand midge)	-	Homogenised tissue	Lake Sarah, Selwyn, Canterbury	Random sampling, DNA extraction, circular DNA enriched using TempliPhi, Illumina sequencing	-	-	Y	-	Informed by Arvind Varsani	Dayaram et al., 2016	[85]
-	CRESS DNA virus	KP153525 Dragonfly larvae associated circular virus-5-LSWO-2013	Chironomus zealandicus (New Zealand midge)	-	Homogenised tissue	Lake Sarah, Selwyn, Canterbury	Random sampling, DNA extraction, circular DNA enriched using TempliPhi, Illumina sequencing	-	-	Y	-	Informed by Arvind Varsani	Dayaram et al., 2016	[85]
-	CRESS DNA virus	KP153527 Dragonfly larvae associated circular virus-6-LSMU-2013	Echyridella menziesi (New Zealand freshwater mussel/Kākahi)	-	Homogenised tissue	Lake Sarah, Selwyn, Canterbury	Random sampling, DNA extraction, circular DNA enriched using TempliPhi, Illumina sequencing	-	-	Y	-	Informed by Arvind Varsani	Dayaram et al., 2016	[85]
-	CRESS DNA virus	KP153516 Dragonfly larvae associated circular virus-10-LSCO-2013	Musculium novazelandiae (Fingernail clam)	-	Homogenised tissue	Lake Sarah, Selwyn, Canterbury	Random sampling, DNA extraction, circular DNA enriched using TempliPhi, Illumina sequencing	-	-	Y	-	Informed by Arvind Varsani	Dayaram et al., 2016	[85]
-	CRESS DNA virus	KP153521 Dragonfly larvae associated circular virus-10-LSGA-2013	Potamopyrgus antipodarum (New Zealand mud snail)	-	Homogenised tissue	Lake Sarah, Selwyn, Canterbury	Random sampling, DNA extraction, circular DNA enriched using TempliPhi, Illumina sequencing	-	-	Y	-	Informed by Arvind Varsani	Dayaram et al., 2016	[85]
-	CRESS DNA virus	KP153520 Dragonfly larvae associated circular virus-10-LSLA-2013	Procordulia grayi (Yellow-spotted Dragonfly) or Xanthocnemis zealandica (Common redcoat damselfly)	-	Homogenised tissue	Lake Sarah, Selwyn, Canterbury	Random sampling, DNA extraction, circular DNA enriched using TempliPhi, Illumina sequencing	-	-	Y	-	Informed by Arvind Varsani	Dayaram et al., 2016	[85]
-	CRESS DNA virus	KP153519 Dragonfly larvae associated circular virus-10-LSMU-2013	Echyridella menziesi (New Zealand freshwater mussel/Kākahi)	-	Homogenised tissue	Lake Sarah, Selwyn, Canterbury	Random sampling, DNA extraction, circular DNA enriched using TempliPhi, Illumina sequencing	-	-	Y	-	Informed by Arvind Varsani	Dayaram et al., 2016	[85]
-	Genomoviridae/Gemycircularirus	MK433242 Blackfly genomovirus-1 SF02 506	Austrosimulium australense (New Zealand Blackfly/Namu)	-	Insect	North Canterbury	Random sampling, pooled and homogenised, DNA isolated and amplified via RCA, Illumina sequencing	-	-	Y	-	Native Insects, Viruses, New Zealand, Aotearoa	Kraberger et al., 2019	[86]
-	Genomoviridae/Gemycircularirus	MK433234 Blackfly genomovirus-2 SF02 631	Austrosimulium australense (New Zealand Blackfly/Namu)	-	Insect	North Canterbury	Random sampling, pooled and homogenised, DNA isolated and amplified via RCA, Illumina sequencing	-	-	Y	-	Native Insects, Viruses, New Zealand, Aotearoa	Kraberger et al., 2019	[86]
-	Genomoviridae/Gemycircularirus	MK433235 Blackfly genomovirus-3 SF02 1766	Austrosimulium australense (New Zealand Blackfly/Namu)	-	Insect	North Canterbury	Random sampling, pooled and homogenised, DNA isolated and amplified via RCA, Illumina sequencing	-	-	Y	-	Native Insects, Viruses, New Zealand, Aotearoa	Kraberger et al., 2019	[86]
-	Genomoviridae/Gemycircularirus	MK433236 Blackfly genomovirus-4 SF02 836	Austrosimulium australense (New Zealand Blackfly/Namu)	-	Insect	North Canterbury	Random sampling, pooled and homogenised, DNA isolated and amplified via RCA, Illumina sequencing	-	-	Y	-	Native Insects, Viruses, New Zealand, Aotearoa	Kraberger et al., 2019	[86]
-	Genomoviridae/Gemycircularirus	MK433237 Blackfly genomovirus-5 SF02 599	Austrosimulium australense (New Zealand Blackfly/Namu)	-	Insect	North Canterbury	Random sampling, pooled and homogenised, DNA isolated and amplified via RCA, Illumina sequencing	-	-	Y	-	Native Insects, Viruses, New Zealand, Aotearoa	Kraberger et al., 2019	[86]
-	Genomoviridae/Gemycircularirus	MK433238 Blackfly genomovirus-6 SF02 459	Austrosimulium australense (New Zealand Blackfly/Namu)	-	Insect	North Canterbury	Random sampling, pooled and homogenised, DNA isolated and amplified via RCA, Illumina sequencing	-	-	Y	-	Native Insects, Viruses, New Zealand, Aotearoa	Kraberger et al., 2019	[86]
-	Genomoviridae/Gemycircularirus	MK433239 Blackfly genomovirus-7 SF02 767	Austrosimulium australense (New Zealand Blackfly/Namu)	-	Insect	North Canterbury	Random sampling, pooled and homogenised, DNA isolated and amplified via RCA, Illumina sequencing	-	-	Y	-	Native Insects, Viruses, New Zealand, Aotearoa	Kraberger et al., 2019	[86]
-	Genomoviridae/Gemycircularirus	MK433241 Blackfly genomovirus-9 SF02 507	Austrosimulium australense (New Zealand Blackfly/Namu)	-	Insect	North Canterbury	Random sampling, pooled and homogenised, DNA isolated and amplified via RCA, Illumina sequencing	-	-	Y	-	Native Insects, Viruses, New Zealand, Aotearoa	Kraberger et al., 2019	[86]
-	Genomoviridae/Gemyduguvirus	MK433240 Blackfly genomovirus-8 SF02 579	Austrosimulium australense (New Zealand Blackfly/Namu)	-	Insect	North Canterbury	Random sampling, pooled and homogenised, DNA isolated and amplified via RCA, Illumina sequencing	-	-	Y	-	Native Insects, Viruses, New Zealand, Aotearoa	Kraberger et al., 2019	[86]
-	Unclassified CRESS DNA virus	MK433215 Blackfly DNA virus-1 SF02 666	Austrosimulium australense (New Zealand Blackfly/Namu)	-	Insect	North Canterbury	Random sampling, pooled and homogenised, DNA isolated and amplified via RCA, Illumina sequencing	-	-	Y	-	Native Insects, Viruses, New Zealand, Aotearoa	Kraberger et al., 2019	[86]
-	Unclassified CRESS DNA virus	MK433216 Blackfly DNA virus-2 SF02 583	Austrosimulium australense (New Zealand Blackfly/Namu)	-	Insect	North Canterbury	Random sampling, pooled and homogenised, DNA isolated and amplified via RCA, Illumina sequencing	-	-	Y	-	Native Insects, Viruses, New Zealand, Aotearoa	Kraberger et al., 2019	[86]
-	Unclassified CRESS DNA virus	MK433217 Blackfly DNA virus-3 SF02 402	Austrosimulium australense (New Zealand Blackfly/Namu)	-	Insect	North Canterbury	Random sampling, pooled and homogenised, DNA isolated and amplified via RCA, Illumina sequencing	-	-	Y	-	Native Insects, Viruses, New Zealand, Aotearoa	Kraberger et al., 2019	[86]
-	Unclassified CRESS DNA virus	MK433218 Blackfly DNA virus-4 SF02 664	Austrosimulium australense (New Zealand Blackfly/Namu)	-	Insect	North Canterbury	Random sampling, pooled and homogenised, DNA isolated and amplified via RCA, Illumina sequencing	-	-	Y	-	Native Insects, Viruses, New Zealand, Aotearoa	Kraberger et al., 2019	[86]
-	Unclassified CRESS DNA virus	MK433219 Blackfly DNA virus-5 SF02 839	Austrosimulium australense (New Zealand Blackfly/Namu)	-	Insect	North Canterbury	Random sampling, pooled and homogenised, DNA isolated and amplified via RCA, Illumina sequencing	-	-	Y	-	Native Insects, Viruses, New Zealand, Aotearoa	Kraberger et al., 2019	[86]
-	Unclassified CRESS DNA virus	MK433220 Blackfly DNA virus-6 SF01 308	Austrosimulium australense (New Zealand Blackfly/Namu)	-	Insect	North Canterbury	Random sampling, pooled and homogenised, DNA isolated and amplified via RCA, Illumina sequencing	-	-	Y	-	Native Insects, Viruses, New Zealand, Aotearoa	Kraberger et al., 2019	[86]
-	Unclassified CRESS DNA virus	MK433221 Blackfly DNA virus-7 SF02 462	Austrosimulium australense (New Zealand Blackfly/Namu)	-	Insect	North Canterbury	Random sampling, pooled and homogenised, DNA isolated and amplified via RCA, Illumina sequencing	-	-	Y	-	Native Insects, Viruses, New Zealand, Aotearoa	Kraberger et al., 2019	[86]
-	Unclassified CRESS DNA virus	MK433222 Blackfly DNA virus-8 SF02 1137	Austrosimulium australense (New Zealand Blackfly/Namu)	-	Insect	North Canterbury	Random sampling, pooled and homogenised, DNA isolated and amplified via RCA, Illumina sequencing	-	-	Y	-	Native Insects, Viruses, New Zealand, Aotearoa	Kraberger et al., 2019	[86]
-	Unclassified CRESS DNA virus	MK433223 Blackfly DNA virus-9 SF02 881	Austrosimulium australense (New Zealand Blackfly/Namu)	-	Insect	North Canterbury	Random sampling, pooled and homogenised, DNA isolated and amplified via RCA, Illumina sequencing	-	-	Y	-	Native Insects, Viruses, New Zealand, Aotearoa	Kraberger et al., 2019	[86]
-	Unclassified CRESS DNA virus	MK433224 Blackfly DNA virus-10 SF02 899	Austrosimulium australense (New Zealand Blackfly/Namu)	-	Insect	North Canterbury	Random sampling, pooled and homogenised, DNA isolated and amplified via RCA, Illumina sequencing	-	-	Y	-	Native Insects, Viruses, New Zealand, Aotearoa	Kraberger et al., 2019	[86]
-	Unclassified CRESS DNA virus	MK433225 Blackfly DNA virus-11 SF02 963	Austrosimulium australense (New Zealand Blackfly/Namu)	-	Insect	North Canterbury	Random sampling, pooled and homogenised, DNA isolated and amplified via RCA, Illumina sequencing	-	-	Y	-	Native Insects, Viruses, New Zealand, Aotearoa	Kraberger et al., 2019	[86]
-	Unclassified CRESS DNA virus	MK433226 Blackfly DNA virus-12 SF02 422	Austrosimulium australense (New Zealand Blackfly/Namu)	-	Insect	North Canterbury	Random sampling, pooled and homogenised, DNA isolated and amplified via RCA, Illumina sequencing	-	-	Y	-	Native Insects, Viruses, New Zealand, Aotearoa	Kraberger et al., 2019	[86]
-	Unclassified CRESS DNA virus	MK433227 Blackfly DNA virus-13 SF02 413	Austrosimulium australense (New Zealand Blackfly/Namu)	-	Insect	North Canterbury	Random sampling, pooled and homogenised, DNA isolated and amplified via RCA, Illumina sequencing	-	-	Y	-	Native Insects, Viruses, New Zealand, Aotearoa	Kraberger et al., 2019	[86]
-	Unclassified CRESS DNA virus	MK433228 Blackfly DNA virus-14 SF02 295	Austrosimulium australense (New Zealand Blackfly/Namu)	-	Insect	North Canterbury	Random sampling, pooled and homogenised, DNA isolated and amplified via RCA, Illumina sequencing	-	-	Y	-	Native Insects, Viruses, New Zealand, Aotearoa	Kraberger et al., 2019	[86]
-	Unclassified CRESS DNA virus	MK433229 Blackfly DNA virus-15 SF02 403	Austrosimulium australense (New Zealand Blackfly/Namu)	-	Insect	North Canterbury	Random sampling, pooled and homogenised, DNA isolated and amplified via RCA, Illumina sequencing	-	-	Y	-	Native Insects, Viruses, New Zealand, Aotearoa	Kraberger et al., 2019	[86]
-	Unclassified CRESS DNA virus	MK433230 Blackfly DNA virus-16 SF02 377	Austrosimulium australense (New Zealand Blackfly/Namu)	-	Insect	North Canterbury	Random sampling, pooled and homogenised, DNA isolated and amplified via RCA, Illumina sequencing	-	-	Y	-	Native Insects, Viruses, New Zealand, Aotearoa	Kraberger et al., 2019	[86]
-	Unclassified CRESS DNA virus	MK433231 Blackfly DNA virus-17 SF02 1426	Austrosimulium australense (New Zealand Blackfly/Namu)	-	Insect	North Canterbury	Random sampling, pooled and homogenised, DNA isolated and amplified via RCA, Illumina sequencing	-	-	Y	-	Native Insects, Viruses, New Zealand, Aotearoa	Kraberger et al., 2019	[86]
-	Unclassified CRESS DNA virus	MK433232 Blackfly DNA virus-18 SF02 66	Austrosimulium australense (New Zealand Blackfly/Namu)	-	Insect	North Canterbury	Random sampling, pooled and homogenised, DNA isolated and amplified via RCA, Illumina sequencing	-	-	Y	-	Native Insects, Viruses, New Zealand, Aotearoa	Kraberger et al., 2019	[86]
-	Unclassified CRESS DNA virus	MK433233 Blackfly DNA virus-19 SF02 380	Austrosimulium australense (New Zealand Blackfly/Namu)	-	Insect	North Canterbury	Random sampling, pooled and homogenised, DNA isolated and amplified via RCA, Illumina sequencing	-	-	Y	-	Native Insects, Viruses, New Zealand, Aotearoa	Kraberger et al., 2019	[86]
-	Unclassified Circular DNA molecules	MK561604 Blackfly DNA molecule 1 - rep	Austrosimulium australense (New Zealand Blackfly/Namu)	-	Insect	North Canterbury	Random sampling, pooled and homogenised, DNA isolated and amplified via RCA, Illumina sequencing	-	-	Y	-	Native Insects, Viruses, New Zealand, Aotearoa	Kraberger et al., 2019	[86]
-	Unclassified Multi-component virus	MK561605 Blackfly multicomponent virus 1 - rep	Austrosimulium australense (New Zealand Blackfly/Namu)	-	Insect	North Canterbury	Random sampling, pooled and homogenised, DNA isolated and amplified via RCA, Illumina sequencing	-	-	Y	-	Native Insects, Viruses, New Zealand, Aotearoa	Kraberger et al., 2019	[86]
-	Unclassified Multi-component virus	MK561606 Blackfly multicomponent virus 1 - cp	Austrosimulium australense (New Zealand Blackfly/Namu)	-	Insect	North Canterbury	Random sampling, pooled and homogenised, DNA isolated and amplified via RCA, Illumina sequencing	-	-	Y	-	Native Insects, Viruses, New Zealand, Aotearoa	Kraberger et al., 2019	[86]
-	Unclassified Multi-component virus	MK561607 Blackfly multicomponent virus 2 - rep	Austrosimulium australense (New Zealand Blackfly/Namu)	-	Insect	North Canterbury	Random sampling, pooled and homogenised, DNA isolated and amplified via RCA, Illumina sequencing	-	-	Y	-	Native Insects, Viruses, New Zealand, Aotearoa	Kraberger et al., 2019	[86]
-	Unclassified Multi-component virus	MK561608 Blackfly multicomponent virus 2 - cp	Austrosimulium australense (New Zealand Blackfly/Namu)	-	Insect	North Canterbury	Random sampling, pooled and homogenised, DNA isolated and amplified via RCA, Illumina sequencing	-	-	Y	-	Native Insects, Viruses, New Zealand, Aotearoa	Kraberger et al., 2019	[86]
-	Microviridae/Gokushovirinae	MK249160 Blackfly microvirus-1_ SF02_SP_9	Austrosimulium australense (New Zealand Blackfly/Namu)	-	Insect	North Canterbury	Random sampling, pooled and homogenised, DNA isolated and amplified via RCA, Illumina sequencing	-	-	Y	-	Native Insects, Viruses, New Zealand, Aotearoa	Kraberger et al., 2019	[86]
-	Microviridae/Gokushovirinae	MK249161 Blackfly microvirus-2_ SF02_SP_11	Austrosimulium australense (New Zealand Blackfly/Namu)	-	Insect	North Canterbury	Random sampling, pooled and homogenised, DNA isolated and amplified via RCA, Illumina sequencing	-	-	Y	-	Native Insects, Viruses, New Zealand, Aotearoa	Kraberger et al., 2019	[86]
-	Microviridae/Gokushovirinae	MK249162 Blackfly microvirus-3_ SF02_SP_12	Austrosimulium australense (New Zealand Blackfly/Namu)	-	Insect	North Canterbury	Random sampling, pooled and homogenised, DNA isolated and amplified via RCA, Illumina sequencing	-	-	Y	-	Native Insects, Viruses, New Zealand, Aotearoa	Kraberger et al., 2019	[86]
-	Microviridae/Gokushovirinae	MK249163 Blackfly microvirus-4_ SF02_SP_13	Austrosimulium australense (New Zealand Blackfly/Namu)	-	Insect	North Canterbury	Random sampling, pooled and homogenised, DNA isolated and amplified via RCA, Illumina sequencing	-	-	Y	-	Native Insects, Viruses, New Zealand, Aotearoa	Kraberger et al., 2019	[86]
-	Microviridae/Gokushovirinae	MK249164 Blackfly microvirus-5_ SF02_SP_14	Austrosimulium australense (New Zealand Blackfly/Namu)	-	Insect	North Canterbury	Random sampling, pooled and homogenised, DNA isolated and amplified via RCA, Illumina sequencing	-	-	Y	-	Native Insects, Viruses, New Zealand, Aotearoa	Kraberger et al., 2019	[86]
-	Microviridae/Gokushovirinae	MK249165 Blackfly microvirus-6_ SF02_SP_15	Austrosimulium australense (New Zealand Blackfly/Namu)	-	Insect	North Canterbury	Random sampling, pooled and homogenised, DNA isolated and amplified via RCA, Illumina sequencing	-	-	Y	-	Native Insects, Viruses, New Zealand, Aotearoa	Kraberger et al., 2019	[86]
-	Microviridae/Gokushovirinae	MK249166 Blackfly microvirus-7_ SF02_SP_17	Austrosimulium australense (New Zealand Blackfly/Namu)	-	Insect	North Canterbury	Random sampling, pooled and homogenised, DNA isolated and amplified via RCA, Illumina sequencing	-	-	Y	-	Native Insects, Viruses, New Zealand, Aotearoa	Kraberger et al., 2019	[86]
-	Microviridae/Gokushovirinae	MK249167 Blackfly microvirus-8_ SF02_SP_18	Austrosimulium australense (New Zealand Blackfly/Namu)	-	Insect	North Canterbury	Random sampling, pooled and homogenised, DNA isolated and amplified via RCA, Illumina sequencing	-	-	Y	-	Native Insects, Viruses, New Zealand, Aotearoa	Kraberger et al., 2019	[86]
-	Microviridae/Gokushovirinae	MK249168 Blackfly microvirus-9_ SF02_SP_20	Austrosimulium australense (New Zealand Blackfly/Namu)	-	Insect	North Canterbury	Random sampling, pooled and homogenised, DNA isolated and amplified via RCA, Illumina sequencing	-	-	Y	-	Native Insects, Viruses, New Zealand, Aotearoa	Kraberger et al., 2019	[86]
-	Microviridae/Gokushovirinae	MK249169 Blackfly microvirus-10_ SF02_SP_21	Austrosimulium australense (New Zealand Blackfly/Namu)	-	Insect	North Canterbury	Random sampling, pooled and homogenised, DNA isolated and amplified via RCA, Illumina sequencing	-	-	Y	-	Native Insects, Viruses, New Zealand, Aotearoa	Kraberger et al., 2019	[86]
-	Microviridae/Gokushovirinae	MK249170 Blackfly microvirus-11_ SF02_SP_22	Austrosimulium australense (New Zealand Blackfly/Namu)	-	Insect	North Canterbury	Random sampling, pooled and homogenised, DNA isolated and amplified via RCA, Illumina sequencing	-	-	Y	-	Native Insects, Viruses, New Zealand, Aotearoa	Kraberger et al., 2019	[86]
-	Microviridae/Gokushovirinae	MK249171 Blackfly microvirus-12_ SF02_SP_24	Austrosimulium australense (New Zealand Blackfly/Namu)	-	Insect	North Canterbury	Random sampling, pooled and homogenised, DNA isolated and amplified via RCA, Illumina sequencing	-	-	Y	-	Native Insects, Viruses, New Zealand, Aotearoa	Kraberger et al., 2019	[86]
-	Microviridae/Gokushovirinae	MK249172 Blackfly microvirus-13_ SF02_SP_25	Austrosimulium australense (New Zealand Blackfly/Namu)	-	Insect	North Canterbury	Random sampling, pooled and homogenised, DNA isolated and amplified via RCA, Illumina sequencing	-	-	Y	-	Native Insects, Viruses, New Zealand, Aotearoa	Kraberger et al., 2019	[86]
-	Microviridae/Gokushovirinae	MK249173 Blackfly microvirus-14_ SF02_SP_27	Austrosimulium australense (New Zealand Blackfly/Namu)	-	Insect	North Canterbury	Random sampling, pooled and homogenised, DNA isolated and amplified via RCA, Illumina sequencing	-	-	Y	-	Native Insects, Viruses, New Zealand, Aotearoa	Kraberger et al., 2019	[86]
-	Microviridae/Gokushovirinae	MK249174 Blackfly microvirus-15_ SF02_SP_28	Austrosimulium australense (New Zealand Blackfly/Namu)	-	Insect	North Canterbury	Random sampling, pooled and homogenised, DNA isolated and amplified via RCA, Illumina sequencing	-	-	Y	-	Native Insects, Viruses, New Zealand, Aotearoa	Kraberger et al., 2019	[86]
-	Microviridae/Gokushovirinae	MK249175 Blackfly microvirus-16_ SF02_SP_30	Austrosimulium australense (New Zealand Blackfly/Namu)	-	Insect	North Canterbury	Random sampling, pooled and homogenised, DNA isolated and amplified via RCA, Illumina sequencing	-	-	Y	-	Native Insects, Viruses, New Zealand, Aotearoa	Kraberger et al., 2019	[86]
-	Microviridae/Gokushovirinae	MK249176 Blackfly microvirus-17_ SF02_SP_31	Austrosimulium australense (New Zealand Blackfly/Namu)	-	Insect	North Canterbury	Random sampling, pooled and homogenised, DNA isolated and amplified via RCA, Illumina sequencing	-	-	Y	-	Native Insects, Viruses, New Zealand, Aotearoa	Kraberger et al., 2019	[86]
-	Microviridae/Gokushovirinae	MK249177 Blackfly microvirus-18_ SF02_SP_32	Austrosimulium australense (New Zealand Blackfly/Namu)	-	Insect	North Canterbury	Random sampling, pooled and homogenised, DNA isolated and amplified via RCA, Illumina sequencing	-	-	Y	-	Native Insects, Viruses, New Zealand, Aotearoa	Kraberger et al., 2019	[86]
-	Microviridae/Gokushovirinae	MK249178 Blackfly microvirus-19_ SF02_SP_34	Austrosimulium australense (New Zealand Blackfly/Namu)	-	Insect	North Canterbury	Random sampling, pooled and homogenised, DNA isolated and amplified via RCA, Illumina sequencing	-	-	Y	-	Native Insects, Viruses, New Zealand, Aotearoa	Kraberger et al., 2019	[86]
-	Microviridae/Gokushovirinae	MK249179 Blackfly microvirus-20_ SF02_SP_36	Austrosimulium australense (New Zealand Blackfly/Namu)	-	Insect	North Canterbury	Random sampling, pooled and homogenised, DNA isolated and amplified via RCA, Illumina sequencing	-	-	Y	-	Native Insects, Viruses, New Zealand, Aotearoa	Kraberger et al., 2019	[86]
-	Microviridae/Gokushovirinae	MK249180 Blackfly microvirus-21_ SF02_SP_38	Austrosimulium australense (New Zealand Blackfly/Namu)	-	Insect	North Canterbury	Random sampling, pooled and homogenised, DNA isolated and amplified via RCA, Illumina sequencing	-	-	Y	-	Native Insects, Viruses, New Zealand, Aotearoa	Kraberger et al., 2019	[86]
-	Microviridae/Gokushovirinae	MK249181 Blackfly microvirus-22_ SF02_SP_44	Austrosimulium australense (New Zealand Blackfly/Namu)	-	Insect	North Canterbury	Random sampling, pooled and homogenised, DNA isolated and amplified via RCA, Illumina sequencing	-	-	Y	-	Native Insects, Viruses, New Zealand, Aotearoa	Kraberger et al., 2019	[86]
-	Microviridae/Gokushovirinae	MK249182 Blackfly microvirus-23_ SF02_SP_45	Austrosimulium australense (New Zealand Blackfly/Namu)	-	Insect	North Canterbury	Random sampling, pooled and homogenised, DNA isolated and amplified via RCA, Illumina sequencing	-	-	Y	-	Native Insects, Viruses, New Zealand, Aotearoa	Kraberger et al., 2019	[86]
-	Microviridae/Gokushovirinae	MK249183 Blackfly microvirus-24_ SF02_SP_46	Austrosimulium australense (New Zealand Blackfly/Namu)	-	Insect	North Canterbury	Random sampling, pooled and homogenised, DNA isolated and amplified via RCA, Illumina sequencing	-	-	Y	-	Native Insects, Viruses, New Zealand, Aotearoa	Kraberger et al., 2019	[86]
-	Microviridae/Gokushovirinae	MK249184 Blackfly microvirus-25_ SF02_SP_49	Austrosimulium australense (New Zealand Blackfly/Namu)	-	Insect	North Canterbury	Random sampling, pooled and homogenised, DNA isolated and amplified via RCA, Illumina sequencing	-	-	Y	-	Native Insects, Viruses, New Zealand, Aotearoa	Kraberger et al., 2019	[86]
-	Microviridae/Gokushovirinae	MK249185 Blackfly microvirus-26_ SF02_SP_50	Austrosimulium australense (New Zealand Blackfly/Namu)	-	Insect	North Canterbury	Random sampling, pooled and homogenised, DNA isolated and amplified via RCA, Illumina sequencing	-	-	Y	-	Native Insects, Viruses, New Zealand, Aotearoa	Kraberger et al., 2019	[86]
-	Microviridae/Gokushovirinae	MK249186 Blackfly microvirus-27_ SF02_SP_51	Austrosimulium australense (New Zealand Blackfly/Namu)	-	Insect	North Canterbury	Random sampling, pooled and homogenised, DNA isolated and amplified via RCA, Illumina sequencing	-	-	Y	-	Native Insects, Viruses, New Zealand, Aotearoa	Kraberger et al., 2019	[86]
-	Microviridae/Gokushovirinae	MK249187 Blackfly microvirus-28_ SF02_SP_52	Austrosimulium australense (New Zealand Blackfly/Namu)	-	Insect	North Canterbury	Random sampling, pooled and homogenised, DNA isolated and amplified via RCA, Illumina sequencing	-	-	Y	-	Native Insects, Viruses, New Zealand, Aotearoa	Kraberger et al., 2019	[86]
-	Microviridae/Gokushovirinae	MK249188 Blackfly microvirus-29_ SF02_SP_54	Austrosimulium australense (New Zealand Blackfly/Namu)	-	Insect	North Canterbury	Random sampling, pooled and homogenised, DNA isolated and amplified via RCA, Illumina sequencing	-	-	Y	-	Native Insects, Viruses, New Zealand, Aotearoa	Kraberger et al., 2019	[86]
-	Microviridae/Gokushovirinae	MK249189 Blackfly microvirus-30_ SF02_SP_57	Austrosimulium australense (New Zealand Blackfly/Namu)	-	Insect	North Canterbury	Random sampling, pooled and homogenised, DNA isolated and amplified via RCA, Illumina sequencing	-	-	Y	-	Native Insects, Viruses, New Zealand, Aotearoa	Kraberger et al., 2019	[86]
-	Microviridae/Gokushovirinae	MK249190 Blackfly microvirus-31_ SF02_SP_67	Austrosimulium australense (New Zealand Blackfly/Namu)	-	Insect	North Canterbury	Random sampling, pooled and homogenised, DNA isolated and amplified via RCA, Illumina sequencing	-	-	Y	-	Native Insects, Viruses, New Zealand, Aotearoa	Kraberger et al., 2019	[86]
-	Microviridae/Gokushovirinae	MK249191 Blackfly microvirus-32_ SF02_SP_69	Austrosimulium australense (New Zealand Blackfly/Namu)	-	Insect	North Canterbury	Random sampling, pooled and homogenised, DNA isolated and amplified via RCA, Illumina sequencing	-	-	Y	-	Native Insects, Viruses, New Zealand, Aotearoa	Kraberger et al., 2019	[86]
-	Microviridae/Gokushovirinae	MK249192 Blackfly microvirus-33_ SF02_SP_71	Austrosimulium australense (New Zealand Blackfly/Namu)	-	Insect	North Canterbury	Random sampling, pooled and homogenised, DNA isolated and amplified via RCA, Illumina sequencing	-	-	Y	-	Native Insects, Viruses, New Zealand, Aotearoa	Kraberger et al., 2019	[86]
-	Microviridae/Gokushovirinae	MK249193 Blackfly microvirus-34_ SF02_SP_73	Austrosimulium australense (New Zealand Blackfly/Namu)	-	Insect	North Canterbury	Random sampling, pooled and homogenised, DNA isolated and amplified via RCA, Illumina sequencing	-	-	Y	-	Native Insects, Viruses, New Zealand, Aotearoa	Kraberger et al., 2019	[86]
-	Microviridae/Gokushovirinae	MK249194 Blackfly microvirus-35_ SF02_SP_74	Austrosimulium australense (New Zealand Blackfly/Namu)	-	Insect	North Canterbury	Random sampling, pooled and homogenised, DNA isolated and amplified via RCA, Illumina sequencing	-	-	Y	-	Native Insects, Viruses, New Zealand, Aotearoa	Kraberger et al., 2019	[86]
-	Microviridae/Gokushovirinae	MK249195 Blackfly microvirus-36_ SF02_SP_75	Austrosimulium australense (New Zealand Blackfly/Namu)	-	Insect	North Canterbury	Random sampling, pooled and homogenised, DNA isolated and amplified via RCA, Illumina sequencing	-	-	Y	-	Native Insects, Viruses, New Zealand, Aotearoa	Kraberger et al., 2019	[86]
-	Microviridae/Gokushovirinae	MK249196 Blackfly microvirus-37_ SF02_SP_78	Austrosimulium australense (New Zealand Blackfly/Namu)	-	Insect	North Canterbury	Random sampling, pooled and homogenised, DNA isolated and amplified via RCA, Illumina sequencing	-	-	Y	-	Native Insects, Viruses, New Zealand, Aotearoa	Kraberger et al., 2019	[86]
-	Microviridae/Gokushovirinae	MK249197 Blackfly microvirus-38_ SF02_SP_79	Austrosimulium australense (New Zealand Blackfly/Namu)	-	Insect	North Canterbury	Random sampling, pooled and homogenised, DNA isolated and amplified via RCA, Illumina sequencing	-	-	Y	-	Native Insects, Viruses, New Zealand, Aotearoa	Kraberger et al., 2019	[86]
-	Microviridae/Gokushovirinae	MK249198 Blackfly microvirus-39_ SF02_SP_80	Austrosimulium australense (New Zealand Blackfly/Namu)	-	Insect	North Canterbury	Random sampling, pooled and homogenised, DNA isolated and amplified via RCA, Illumina sequencing	-	-	Y	-	Native Insects, Viruses, New Zealand, Aotearoa	Kraberger et al., 2019	[86]
-	Microviridae/Gokushovirinae	MK249199 Blackfly microvirus-40_ SF02_SP_82	Austrosimulium australense (New Zealand Blackfly/Namu)	-	Insect	North Canterbury	Random sampling, pooled and homogenised, DNA isolated and amplified via RCA, Illumina sequencing	-	-	Y	-	Native Insects, Viruses, New Zealand, Aotearoa	Kraberger et al., 2019	[86]
-	Microviridae/Gokushovirinae	MK249200 Blackfly microvirus-41_ SF02_SP_83	Austrosimulium australense (New Zealand Blackfly/Namu)	-	Insect	North Canterbury	Random sampling, pooled and homogenised, DNA isolated and amplified via RCA, Illumina sequencing	-	-	Y	-	Native Insects, Viruses, New Zealand, Aotearoa	Kraberger et al., 2019	[86]
-	Microviridae/Gokushovirinae	MK249201 Blackfly microvirus-42_ SF02_SP_84	Austrosimulium australense (New Zealand Blackfly/Namu)	-	Insect	North Canterbury	Random sampling, pooled and homogenised, DNA isolated and amplified via RCA, Illumina sequencing	-	-	Y	-	Native Insects, Viruses, New Zealand, Aotearoa	Kraberger et al., 2019	[86]
-	Microviridae/Gokushovirinae	MK249202 Blackfly microvirus-43_ SF02_SP_87	Austrosimulium australense (New Zealand Blackfly/Namu)	-	Insect	North Canterbury	Random sampling, pooled and homogenised, DNA isolated and amplified via RCA, Illumina sequencing	-	-	Y	-	Native Insects, Viruses, New Zealand, Aotearoa	Kraberger et al., 2019	[86]
-	Microviridae/Gokushovirinae	MK249203 Blackfly microvirus-44_ SF02_SP_88	Austrosimulium australense (New Zealand Blackfly/Namu)	-	Insect	North Canterbury	Random sampling, pooled and homogenised, DNA isolated and amplified via RCA, Illumina sequencing	-	-	Y	-	Native Insects, Viruses, New Zealand, Aotearoa	Kraberger et al., 2019	[86]
-	Microviridae/Gokushovirinae	MK249204 Blackfly microvirus-45_ SF02_SP_89	Austrosimulium australense (New Zealand Blackfly/Namu)	-	Insect	North Canterbury	Random sampling, pooled and homogenised, DNA isolated and amplified via RCA, Illumina sequencing	-	-	Y	-	Native Insects, Viruses, New Zealand, Aotearoa	Kraberger et al., 2019	[86]
-	Microviridae/Gokushovirinae	MK249205 Blackfly microvirus-46_ SF02_SP_91	Austrosimulium australense (New Zealand Blackfly/Namu)	-	Insect	North Canterbury	Random sampling, pooled and homogenised, DNA isolated and amplified via RCA, Illumina sequencing	-	-	Y	-	Native Insects, Viruses, New Zealand, Aotearoa	Kraberger et al., 2019	[86]
-	Microviridae/Gokushovirinae	MK249206 Blackfly microvirus-47_ SF02_SP_93	Austrosimulium australense (New Zealand Blackfly/Namu)	-	Insect	North Canterbury	Random sampling, pooled and homogenised, DNA isolated and amplified via RCA, Illumina sequencing	-	-	Y	-	Native Insects, Viruses, New Zealand, Aotearoa	Kraberger et al., 2019	[86]
-	Microviridae/Gokushovirinae	MK249207 Blackfly microvirus-48_ SF02_SP_97	Austrosimulium australense (New Zealand Blackfly/Namu)	-	Insect	North Canterbury	Random sampling, pooled and homogenised, DNA isolated and amplified via RCA, Illumina sequencing	-	-	Y	-	Native Insects, Viruses, New Zealand, Aotearoa	Kraberger et al., 2019	[86]
-	Microviridae/Gokushovirinae	MK249208 Blackfly microvirus-49_ SF02_SP_98	Austrosimulium australense (New Zealand Blackfly/Namu)	-	Insect	North Canterbury	Random sampling, pooled and homogenised, DNA isolated and amplified via RCA, Illumina sequencing	-	-	Y	-	Native Insects, Viruses, New Zealand, Aotearoa	Kraberger et al., 2019	[86]
-	Microviridae/Gokushovirinae	MK249209 Blackfly microvirus-50_ SF02_SP_99	Austrosimulium australense (New Zealand Blackfly/Namu)	-	Insect	North Canterbury	Random sampling, pooled and homogenised, DNA isolated and amplified via RCA, Illumina sequencing	-	-	Y	-	Native Insects, Viruses, New Zealand, Aotearoa	Kraberger et al., 2019	[86]
-	Microviridae/Gokushovirinae	MK249210 Blackfly microvirus-51_ SF02_SP_100	Austrosimulium australense (New Zealand Blackfly/Namu)	-	Insect	North Canterbury	Random sampling, pooled and homogenised, DNA isolated and amplified via RCA, Illumina sequencing	-	-	Y	-	Native Insects, Viruses, New Zealand, Aotearoa	Kraberger et al., 2019	[86]
-	Microviridae/Gokushovirinae	MK249211 Blackfly microvirus-52_ SF02_SP_104	Austrosimulium australense (New Zealand Blackfly/Namu)	-	Insect	North Canterbury	Random sampling, pooled and homogenised, DNA isolated and amplified via RCA, Illumina sequencing	-	-	Y	-	Native Insects, Viruses, New Zealand, Aotearoa	Kraberger et al., 2019	[86]
-	Microviridae/Gokushovirinae	MK249212 Blackfly microvirus-53_ SF02_SP_106	Austrosimulium australense (New Zealand Blackfly/Namu)	-	Insect	North Canterbury	Random sampling, pooled and homogenised, DNA isolated and amplified via RCA, Illumina sequencing	-	-	Y	-	Native Insects, Viruses, New Zealand, Aotearoa	Kraberger et al., 2019	[86]
-	Microviridae/Gokushovirinae	MK249213 Blackfly microvirus-54_ SF02_SP_107	Austrosimulium australense (New Zealand Blackfly/Namu)	-	Insect	North Canterbury	Random sampling, pooled and homogenised, DNA isolated and amplified via RCA, Illumina sequencing	-	-	Y	-	Native Insects, Viruses, New Zealand, Aotearoa	Kraberger et al., 2019	[86]
-	Microviridae/Gokushovirinae	MK249214 Blackfly microvirus-55_ SF02_SP_108	Austrosimulium australense (New Zealand Blackfly/Namu)	-	Insect	North Canterbury	Random sampling, pooled and homogenised, DNA isolated and amplified via RCA, Illumina sequencing	-	-	Y	-	Native Insects, Viruses, New Zealand, Aotearoa	Kraberger et al., 2019	[86]
-	Microviridae/Gokushovirinae	MK249215 Blackfly microvirus-56_ SF02_SP_110	Austrosimulium australense (New Zealand Blackfly/Namu)	-	Insect	North Canterbury	Random sampling, pooled and homogenised, DNA isolated and amplified via RCA, Illumina sequencing	-	-	Y	-	Native Insects, Viruses, New Zealand, Aotearoa	Kraberger et al., 2019	[86]
-	Microviridae/Gokushovirinae	MK249216 Blackfly microvirus-57_ SF02_SP_115	Austrosimulium australense (New Zealand Blackfly/Namu)	-	Insect	North Canterbury	Random sampling, pooled and homogenised, DNA isolated and amplified via RCA, Illumina sequencing	-	-	Y	-	Native Insects, Viruses, New Zealand, Aotearoa	Kraberger et al., 2019	[86]
-	Microviridae/Gokushovirinae	MK249217 Blackfly microvirus-58_ SF02_SP_116	Austrosimulium australense (New Zealand Blackfly/Namu)	-	Insect	North Canterbury	Random sampling, pooled and homogenised, DNA isolated and amplified via RCA, Illumina sequencing	-	-	Y	-	Native Insects, Viruses, New Zealand, Aotearoa	Kraberger et al., 2019	[86]
-	Microviridae/Gokushovirinae	MK249218 Blackfly microvirus-59_ SF02_SP_117	Austrosimulium australense (New Zealand Blackfly/Namu)	-	Insect	North Canterbury	Random sampling, pooled and homogenised, DNA isolated and amplified via RCA, Illumina sequencing	-	-	Y	-	Native Insects, Viruses, New Zealand, Aotearoa	Kraberger et al., 2019	[86]
-	Microviridae/Gokushovirinae	MK249219 Blackfly microvirus-60_ SF02_SP_118	Austrosimulium australense (New Zealand Blackfly/Namu)	-	Insect	North Canterbury	Random sampling, pooled and homogenised, DNA isolated and amplified via RCA, Illumina sequencing	-	-	Y	-	Native Insects, Viruses, New Zealand, Aotearoa	Kraberger et al., 2019	[86]
-	Microviridae/Gokushovirinae	MK249220 Blackfly microvirus-61_ SF02_SP_120	Austrosimulium australense (New Zealand Blackfly/Namu)	-	Insect	North Canterbury	Random sampling, pooled and homogenised, DNA isolated and amplified via RCA, Illumina sequencing	-	-	Y	-	Native Insects, Viruses, New Zealand, Aotearoa	Kraberger et al., 2019	[86]
-	Microviridae/Gokushovirinae	MK249221 Blackfly microvirus-62_ SF02_SP_122	Austrosimulium australense (New Zealand Blackfly/Namu)	-	Insect	North Canterbury	Random sampling, pooled and homogenised, DNA isolated and amplified via RCA, Illumina sequencing	-	-	Y	-	Native Insects, Viruses, New Zealand, Aotearoa	Kraberger et al., 2019	[86]
-	Microviridae/Gokushovirinae	MK249222 Blackfly microvirus-63_ SF02_SP_123	Austrosimulium australense (New Zealand Blackfly/Namu)	-	Insect	North Canterbury	Random sampling, pooled and homogenised, DNA isolated and amplified via RCA, Illumina sequencing	-	-	Y	-	Native Insects, Viruses, New Zealand, Aotearoa	Kraberger et al., 2019	[86]
-	Microviridae/Gokushovirinae	MK249223 Blackfly microvirus-64_ SF02_SP_124	Austrosimulium australense (New Zealand Blackfly/Namu)	-	Insect	North Canterbury	Random sampling, pooled and homogenised, DNA isolated and amplified via RCA, Illumina sequencing	-	-	Y	-	Native Insects, Viruses, New Zealand, Aotearoa	Kraberger et al., 2019	[86]
-	Microviridae/Gokushovirinae	MK249224 Blackfly microvirus-65_ SF02_SP_125	Austrosimulium australense (New Zealand Blackfly/Namu)	-	Insect	North Canterbury	Random sampling, pooled and homogenised, DNA isolated and amplified via RCA, Illumina sequencing	-	-	Y	-	Native Insects, Viruses, New Zealand, Aotearoa	Kraberger et al., 2019	[86]
-	Microviridae/Gokushovirinae	MK249225 Blackfly microvirus-66_ SF02_SP_126	Austrosimulium australense (New Zealand Blackfly/Namu)	-	Insect	North Canterbury	Random sampling, pooled and homogenised, DNA isolated and amplified via RCA, Illumina sequencing	-	-	Y	-	Native Insects, Viruses, New Zealand, Aotearoa	Kraberger et al., 2019	[86]
-	Microviridae/Gokushovirinae	MK249226 Blackfly microvirus-67_ SF02_SP_128	Austrosimulium australense (New Zealand Blackfly/Namu)	-	Insect	North Canterbury	Random sampling, pooled and homogenised, DNA isolated and amplified via RCA, Illumina sequencing	-	-	Y	-	Native Insects, Viruses, New Zealand, Aotearoa	Kraberger et al., 2019	[86]
-	Microviridae/Gokushovirinae	MK249227 Blackfly microvirus-68_ SF02_SP_129	Austrosimulium australense (New Zealand Blackfly/Namu)	-	Insect	North Canterbury	Random sampling, pooled and homogenised, DNA isolated and amplified via RCA, Illumina sequencing	-	-	Y	-	Native Insects, Viruses, New Zealand, Aotearoa	Kraberger et al., 2019	[86]
-	Microviridae/Gokushovirinae	MK249228 Blackfly microvirus-69_ SF02_SP_130	Austrosimulium australense (New Zealand Blackfly/Namu)	-	Insect	North Canterbury	Random sampling, pooled and homogenised, DNA isolated and amplified via RCA, Illumina sequencing	-	-	Y	-	Native Insects, Viruses, New Zealand, Aotearoa	Kraberger et al., 2019	[86]
-	Microviridae/Gokushovirinae	MK249229 Blackfly microvirus-70_ SF02_SP_131	Austrosimulium australense (New Zealand Blackfly/Namu)	-	Insect	North Canterbury	Random sampling, pooled and homogenised, DNA isolated and amplified via RCA, Illumina sequencing	-	-	Y	-	Native Insects, Viruses, New Zealand, Aotearoa	Kraberger et al., 2019	[86]
-	Microviridae/Gokushovirinae	MK249230 Blackfly microvirus-71_ SF02_SP_135	Austrosimulium australense (New Zealand Blackfly/Namu)	-	Insect	North Canterbury	Random sampling, pooled and homogenised, DNA isolated and amplified via RCA, Illumina sequencing	-	-	Y	-	Native Insects, Viruses, New Zealand, Aotearoa	Kraberger et al., 2019	[86]
-	Microviridae/Gokushovirinae	MK249231 Blackfly microvirus-72_ SF02_SP_137	Austrosimulium australense (New Zealand Blackfly/Namu)	-	Insect	North Canterbury	Random sampling, pooled and homogenised, DNA isolated and amplified via RCA, Illumina sequencing	-	-	Y	-	Native Insects, Viruses, New Zealand, Aotearoa	Kraberger et al., 2019	[86]
-	Microviridae/Gokushovirinae	MK249232 Blackfly microvirus-73_ SF02_SP_138	Austrosimulium australense (New Zealand Blackfly/Namu)	-	Insect	North Canterbury	Random sampling, pooled and homogenised, DNA isolated and amplified via RCA, Illumina sequencing	-	-	Y	-	Native Insects, Viruses, New Zealand, Aotearoa	Kraberger et al., 2019	[86]
-	Microviridae/Gokushovirinae	MK249233 Blackfly microvirus-74_ SF02_SP_139	Austrosimulium australense (New Zealand Blackfly/Namu)	-	Insect	North Canterbury	Random sampling, pooled and homogenised, DNA isolated and amplified via RCA, Illumina sequencing	-	-	Y	-	Native Insects, Viruses, New Zealand, Aotearoa	Kraberger et al., 2019	[86]
-	Microviridae/Gokushovirinae	MK249234 Blackfly microvirus-75_ SF02_SP_142	Austrosimulium australense (New Zealand Blackfly/Namu)	-	Insect	North Canterbury	Random sampling, pooled and homogenised, DNA isolated and amplified via RCA, Illumina sequencing	-	-	Y	-	Native Insects, Viruses, New Zealand, Aotearoa	Kraberger et al., 2019	[86]
-	Microviridae/Gokushovirinae	MK249127 Blackfly microvirus-76_ SF02_SP_143	Austrosimulium australense (New Zealand Blackfly/Namu)	-	Insect	North Canterbury	Random sampling, pooled and homogenised, DNA isolated and amplified via RCA, Illumina sequencing	-	-	Y	-	Native Insects, Viruses, New Zealand, Aotearoa	Kraberger et al., 2019	[86]
-	Microviridae/Gokushovirinae	MK249128 Blackfly microvirus-77_ SF02_SP_145	Austrosimulium australense (New Zealand Blackfly/Namu)	-	Insect	North Canterbury	Random sampling, pooled and homogenised, DNA isolated and amplified via RCA, Illumina sequencing	-	-	Y	-	Native Insects, Viruses, New Zealand, Aotearoa	Kraberger et al., 2019	[86]
-	Microviridae/Gokushovirinae	MK249129 Blackfly microvirus-78_ SF02_SP_146	Austrosimulium australense (New Zealand Blackfly/Namu)	-	Insect	North Canterbury	Random sampling, pooled and homogenised, DNA isolated and amplified via RCA, Illumina sequencing	-	-	Y	-	Native Insects, Viruses, New Zealand, Aotearoa	Kraberger et al., 2019	[86]
-	Microviridae/Gokushovirinae	MK249130 Blackfly microvirus-79_ SF02_SP_148	Austrosimulium australense (New Zealand Blackfly/Namu)	-	Insect	North Canterbury	Random sampling, pooled and homogenised, DNA isolated and amplified via RCA, Illumina sequencing	-	-	Y	-	Native Insects, Viruses, New Zealand, Aotearoa	Kraberger et al., 2019	[86]
-	Microviridae/Gokushovirinae	MK249131 Blackfly microvirus-80_ SF02_SP_149	Austrosimulium australense (New Zealand Blackfly/Namu)	-	Insect	North Canterbury	Random sampling, pooled and homogenised, DNA isolated and amplified via RCA, Illumina sequencing	-	-	Y	-	Native Insects, Viruses, New Zealand, Aotearoa	Kraberger et al., 2019	[86]
-	Microviridae/Gokushovirinae	MK249132 Blackfly microvirus-81_ SF02_SP_150	Austrosimulium australense (New Zealand Blackfly/Namu)	-	Insect	North Canterbury	Random sampling, pooled and homogenised, DNA isolated and amplified via RCA, Illumina sequencing	-	-	Y	-	Native Insects, Viruses, New Zealand, Aotearoa	Kraberger et al., 2019	[86]
-	Microviridae/Gokushovirinae	MK249133 Blackfly microvirus-82_ SF02_SP_156	Austrosimulium australense (New Zealand Blackfly/Namu)	-	Insect	North Canterbury	Random sampling, pooled and homogenised, DNA isolated and amplified via RCA, Illumina sequencing	-	-	Y	-	Native Insects, Viruses, New Zealand, Aotearoa	Kraberger et al., 2019	[86]
-	Microviridae/Gokushovirinae	MK249134 Blackfly microvirus-83_ SF02_SP_159	Austrosimulium australense (New Zealand Blackfly/Namu)	-	Insect	North Canterbury	Random sampling, pooled and homogenised, DNA isolated and amplified via RCA, Illumina sequencing	-	-	Y	-	Native Insects, Viruses, New Zealand, Aotearoa	Kraberger et al., 2019	[86]
-	Microviridae/Gokushovirinae	MK249135 Blackfly microvirus-84_ SF02_SP_160	Austrosimulium australense (New Zealand Blackfly/Namu)	-	Insect	North Canterbury	Random sampling, pooled and homogenised, DNA isolated and amplified via RCA, Illumina sequencing	-	-	Y	-	Native Insects, Viruses, New Zealand, Aotearoa	Kraberger et al., 2019	[86]
-	Microviridae/Gokushovirinae	MK249136 Blackfly microvirus-85_ SF02_SP_162	Austrosimulium australense (New Zealand Blackfly/Namu)	-	Insect	North Canterbury	Random sampling, pooled and homogenised, DNA isolated and amplified via RCA, Illumina sequencing	-	-	Y	-	Native Insects, Viruses, New Zealand, Aotearoa	Kraberger et al., 2019	[86]
-	Microviridae/Gokushovirinae	MK249137 Blackfly microvirus-86_ SF02_SP_163	Austrosimulium australense (New Zealand Blackfly/Namu)	-	Insect	North Canterbury	Random sampling, pooled and homogenised, DNA isolated and amplified via RCA, Illumina sequencing	-	-	Y	-	Native Insects, Viruses, New Zealand, Aotearoa	Kraberger et al., 2019	[86]
-	Microviridae/Gokushovirinae	MK249138 Blackfly microvirus-87_ SF02_SP_164	Austrosimulium australense (New Zealand Blackfly/Namu)	-	Insect	North Canterbury	Random sampling, pooled and homogenised, DNA isolated and amplified via RCA, Illumina sequencing	-	-	Y	-	Native Insects, Viruses, New Zealand, Aotearoa	Kraberger et al., 2019	[86]
-	Microviridae/Gokushovirinae	MK249139 Blackfly microvirus-88_ SF02_SP_165	Austrosimulium australense (New Zealand Blackfly/Namu)	-	Insect	North Canterbury	Random sampling, pooled and homogenised, DNA isolated and amplified via RCA, Illumina sequencing	-	-	Y	-	Native Insects, Viruses, New Zealand, Aotearoa	Kraberger et al., 2019	[86]
-	Microviridae/Gokushovirinae	MK249140 Blackfly microvirus-89_ SF02_SP_166	Austrosimulium australense (New Zealand Blackfly/Namu)	-	Insect	North Canterbury	Random sampling, pooled and homogenised, DNA isolated and amplified via RCA, Illumina sequencing	-	-	Y	-	Native Insects, Viruses, New Zealand, Aotearoa	Kraberger et al., 2019	[86]
-	Microviridae/Gokushovirinae	MK249141 Blackfly microvirus-90_ SF02_SP_167	Austrosimulium australense (New Zealand Blackfly/Namu)	-	Insect	North Canterbury	Random sampling, pooled and homogenised, DNA isolated and amplified via RCA, Illumina sequencing	-	-	Y	-	Native Insects, Viruses, New Zealand, Aotearoa	Kraberger et al., 2019	[86]
-	Microviridae/Gokushovirinae	MK249142 Blackfly microvirus-91_ SF02_SP_168	Austrosimulium australense (New Zealand Blackfly/Namu)	-	Insect	North Canterbury	Random sampling, pooled and homogenised, DNA isolated and amplified via RCA, Illumina sequencing	-	-	Y	-	Native Insects, Viruses, New Zealand, Aotearoa	Kraberger et al., 2019	[86]
-	Microviridae/Gokushovirinae	MK249143 Blackfly microvirus-92_ SF02_SP_169	Austrosimulium australense (New Zealand Blackfly/Namu)	-	Insect	North Canterbury	Random sampling, pooled and homogenised, DNA isolated and amplified via RCA, Illumina sequencing	-	-	Y	-	Native Insects, Viruses, New Zealand, Aotearoa	Kraberger et al., 2019	[86]
-	Microviridae/Gokushovirinae	MK249144 Blackfly microvirus-93_ SF02_SP_174	Austrosimulium australense (New Zealand Blackfly/Namu)	-	Insect	North Canterbury	Random sampling, pooled and homogenised, DNA isolated and amplified via RCA, Illumina sequencing	-	-	Y	-	Native Insects, Viruses, New Zealand, Aotearoa	Kraberger et al., 2019	[86]
-	Microviridae/Gokushovirinae	MK249145 Blackfly microvirus-94_ SF02_SP_175	Austrosimulium australense (New Zealand Blackfly/Namu)	-	Insect	North Canterbury	Random sampling, pooled and homogenised, DNA isolated and amplified via RCA, Illumina sequencing	-	-	Y	-	Native Insects, Viruses, New Zealand, Aotearoa	Kraberger et al., 2019	[86]
-	Microviridae/Gokushovirinae	MK249146 Blackfly microvirus-95_ SF02_SP_178	Austrosimulium australense (New Zealand Blackfly/Namu)	-	Insect	North Canterbury	Random sampling, pooled and homogenised, DNA isolated and amplified via RCA, Illumina sequencing	-	-	Y	-	Native Insects, Viruses, New Zealand, Aotearoa	Kraberger et al., 2019	[86]
-	Microviridae/Gokushovirinae	MK249147 Blackfly microvirus-96_ SF02_SP_181	Austrosimulium australense (New Zealand Blackfly/Namu)	-	Insect	North Canterbury	Random sampling, pooled and homogenised, DNA isolated and amplified via RCA, Illumina sequencing	-	-	Y	-	Native Insects, Viruses, New Zealand, Aotearoa	Kraberger et al., 2019	[86]
-	Microviridae/Gokushovirinae	MK249148 Blackfly microvirus-97_ SF02_SP_183	Austrosimulium australense (New Zealand Blackfly/Namu)	-	Insect	North Canterbury	Random sampling, pooled and homogenised, DNA isolated and amplified via RCA, Illumina sequencing	-	-	Y	-	Native Insects, Viruses, New Zealand, Aotearoa	Kraberger et al., 2019	[86]
-	Microviridae/Gokushovirinae	MK249149 Blackfly microvirus-98_ SF02_SP_184	Austrosimulium australense (New Zealand Blackfly/Namu)	-	Insect	North Canterbury	Random sampling, pooled and homogenised, DNA isolated and amplified via RCA, Illumina sequencing	-	-	Y	-	Native Insects, Viruses, New Zealand, Aotearoa	Kraberger et al., 2019	[86]
-	Microviridae/Gokushovirinae	MK249150 Blackfly microvirus-99_ SF02_SP_185	Austrosimulium australense (New Zealand Blackfly/Namu)	-	Insect	North Canterbury	Random sampling, pooled and homogenised, DNA isolated and amplified via RCA, Illumina sequencing	-	-	Y	-	Native Insects, Viruses, New Zealand, Aotearoa	Kraberger et al., 2019	[86]
-	Microviridae/Gokushovirinae	MK249151 Blackfly microvirus-100_ SF02_SP_188	Austrosimulium australense (New Zealand Blackfly/Namu)	-	Insect	North Canterbury	Random sampling, pooled and homogenised, DNA isolated and amplified via RCA, Illumina sequencing	-	-	Y	-	Native Insects, Viruses, New Zealand, Aotearoa	Kraberger et al., 2019	[86]
-	Microviridae/Gokushovirinae	MK249152 Blackfly microvirus-101_ SF02_SP_189	Austrosimulium australense (New Zealand Blackfly/Namu)	-	Insect	North Canterbury	Random sampling, pooled and homogenised, DNA isolated and amplified via RCA, Illumina sequencing	-	-	Y	-	Native Insects, Viruses, New Zealand, Aotearoa	Kraberger et al., 2019	[86]
-	Microviridae/Gokushovirinae	MK249153 Blackfly microvirus-102_ SF02_SP_190	Austrosimulium australense (New Zealand Blackfly/Namu)	-	Insect	North Canterbury	Random sampling, pooled and homogenised, DNA isolated and amplified via RCA, Illumina sequencing	-	-	Y	-	Native Insects, Viruses, New Zealand, Aotearoa	Kraberger et al., 2019	[86]
-	Microviridae/Gokushovirinae	MK249154 Blackfly microvirus-103_ SF02_SP_192	Austrosimulium australense (New Zealand Blackfly/Namu)	-	Insect	North Canterbury	Random sampling, pooled and homogenised, DNA isolated and amplified via RCA, Illumina sequencing	-	-	Y	-	Native Insects, Viruses, New Zealand, Aotearoa	Kraberger et al., 2019	[86]
-	Microviridae/Gokushovirinae	MK249155 Blackfly microvirus-104_ SF02_SP_195	Austrosimulium australense (New Zealand Blackfly/Namu)	-	Insect	North Canterbury	Random sampling, pooled and homogenised, DNA isolated and amplified via RCA, Illumina sequencing	-	-	Y	-	Native Insects, Viruses, New Zealand, Aotearoa	Kraberger et al., 2019	[86]
-	Microviridae/Gokushovirinae	MK249156 Blackfly microvirus-105_ SF02_SP_206	Austrosimulium australense (New Zealand Blackfly/Namu)	-	Insect	North Canterbury	Random sampling, pooled and homogenised, DNA isolated and amplified via RCA, Illumina sequencing	-	-	Y	-	Native Insects, Viruses, New Zealand, Aotearoa	Kraberger et al., 2019	[86]
-	Microviridae/Gokushovirinae	MK249157 Blackfly microvirus-106_ SF02_SP_208	Austrosimulium australense (New Zealand Blackfly/Namu)	-	Insect	North Canterbury	Random sampling, pooled and homogenised, DNA isolated and amplified via RCA, Illumina sequencing	-	-	Y	-	Native Insects, Viruses, New Zealand, Aotearoa	Kraberger et al., 2019	[86]
-	Microviridae/Gokushovirinae	MK249158 Blackfly microvirus-107_ SF02_SP_211	Austrosimulium australense (New Zealand Blackfly/Namu)	-	Insect	North Canterbury	Random sampling, pooled and homogenised, DNA isolated and amplified via RCA, Illumina sequencing	-	-	Y	-	Native Insects, Viruses, New Zealand, Aotearoa	Kraberger et al., 2019	[86]
-	Microviridae/Gokushovirinae	MK249159 Blackfly microvirus-108_ SF02_SP_213	Austrosimulium australense (New Zealand Blackfly/Namu)	-	Insect	North Canterbury	Random sampling, pooled and homogenised, DNA isolated and amplified via RCA, Illumina sequencing	-	-	Y	-	Native Insects, Viruses, New Zealand, Aotearoa	Kraberger et al., 2019	[86]
Plants	Potyviridae/Potyvirus	KU053508 Turnip mosaic virus	Arthropodium cirratum (Rock-lily/Rengarenga)	TuMV has a wide host range - 318 species in 156 genera of 43 families - most cruciferous plants (Walsh and Jenner, 2002)	Leaves	Lincoln	dsRNA isolation w/ anti-dsRNA mAb 2G4, Illumina sequencing	-	-	N	-	Native Plants, Viruses, New Zealand, Aotearoa	Blouin et al., 2016	[87]
-	Caulimoviridae/Caulimovirus	Cauliflower mosaic virus	Lepidium oleraceum (Cooks scurvy grass/Nau)	CaMV infects principally plants of the Brassicaceae and Solanaceae families (Khelifa et al., 2010)	Leaves	Dunedin	Random sampling, ELISA	-	-	N	-	Informed by Paul Guy	Van Vianen et al., 2013	[88]
-	Solemoviridae /Polerovirus	Turnip yellow virus	Lepidium oleraceum (Cooks scurvy grass/Nau)	Most temperate pulses, canola, and forage brassica, as well as clovers, and common weeds (Freeman and Aftab, 2011)	Leaves	HighCliff, Dunedin	Random sampling, ELISA	-	-	N	-	Informed by Paul Guy	Van Vianen et al., 2013	[88]
-	Solemoviridae /Polerovirus	AB989647 Turnip mosaic virus [NZ402]	Lepidium oleraceum (Cooks scurvy grass/Nau)	TuMV has a wide host range - 318 species in 156 genera of 43 families - most cruciferous plants (Walsh and Jenner, 2002)	Leaves	New Zealand	Random sampling, ELISA, sequenced by primer walking	-	-	N	-	Table	Yasaka et al., 2015	[89]
-	Solemoviridae /Polerovirus	AB989657 Turnip mosaic virus [NZ403]	Lepidium oleraceum (Cooks scurvy grass/Nau)	TuMV has a wide host range - 318 species in 156 genera of 43 families - most cruciferous plants (Walsh and Jenner, 2002)	Leaves	New Zealand	Random sampling, ELISA, sequenced by primer walking	-	-	N	-	Table	Yasaka et al., 2015	[89]
-	Solemoviridae /Polerovirus	AB989658 Turnip mosaic virus [NZ403B]	Lepidium oleraceum (Cooks scurvy grass/Nau)	TuMV has a wide host range - 318 species in 156 genera of 43 families - most cruciferous plants (Walsh and Jenner, 2002)	Leaves	New Zealand	Random sampling, ELISA, sequenced by primer walking	-	-	N	-	Table	Yasaka et al., 2015	[89]
-	Solemoviridae /Polerovirus	AB989659 Turnip mosaic virus [NZ415]	Lepidium oleraceum (Cooks scurvy grass/Nau)	TuMV has a wide host range - 318 species in 156 genera of 43 families - most cruciferous plants (Walsh and Jenner, 2002)	Leaves	New Zealand	Random sampling, ELISA, sequenced by primer walking	-	-	N	-	Table	Yasaka et al., 2015	[89]
-	Solemoviridae /Polerovirus	AB989648 Turnip mosaic virus [NZ412]	Pachycladon fastigiatum	TuMV has a wide host range - 318 species in 156 genera of 43 families - most cruciferous plants (Walsh and Jenner, 2002)	Leaves	New Zealand	Random sampling, ELISA, sequenced by primer walking	-	-	N	-	Table	Yasaka et al., 2015	[89]
-	Solemoviridae /Polerovirus	AB989649 Turnip mosaic virus [NZ412B]	Pachycladon fastigiatum	TuMV has a wide host range - 318 species in 156 genera of 43 families - most cruciferous plants (Walsh and Jenner, 2002)	Leaves	New Zealand	Random sampling, ELISA, sequenced by primer walking	-	-	N	-	Table	Yasaka et al., 2015	[89]
-	Fimoviridae/Emaravirus	Karaka Ōkahu purepure emaravirus	Corynocarpus laevigatus (Karaka)	-	Leaves	Auckland	dsRNA isolation, Illumina sequencing	-	-	Y	-	Native Plants, Viruses, New Zealand, Aotearoa	Rabbidge et al., 2021	[26]
-	Caulimoviridae/Badnavirus	FJ900050	Parsonsia heterophylla (New Zealand jasmine/Kaihua)	-	Leaves	New Zealand	Random sampling, Total genomic DNA extraction and purification, PCR, Denaturing gradient gel electrophoresis, DNA sequencing via Applied Biosystems BigDyeTM Terminator Version 3.1 Ready Reaction Cycle Sequencing Kit	-	-	Y	-	Native Plants, Viruses, New Zealand, Aotearoa	Lyttle et al., 2011	[90]
-	Caulimoviridae/Badnavirus	FJ900051	Parsonsia heterophylla (New Zealand jasmine/Kaihua)	-	Leaves	New Zealand	Random sampling, Total genomic DNA extraction and purification, PCR, Denaturing gradient gel electrophoresis, DNA sequencing via Applied Biosystems BigDyeTM Terminator Version 3.1 Ready Reaction Cycle Sequencing Kit	-	-	Y	-	Native Plants, Viruses, New Zealand, Aotearoa	Lyttle et al., 2011	[90]
-	Caulimoviridae/Badnavirus	FJ900044	Chionochloa rubra subsp. rubra var. inermis (Mt Egmont Snow Tussock)	-	Leaves	New Zealand	Random sampling, Total genomic DNA extraction and purification, PCR, Denaturing gradient gel electrophoresis, DNA sequencing via Applied Biosystems BigDyeTM Terminator Version 3.1 Ready Reaction Cycle Sequencing Kit	-	-	Y	-	Native Plants, Viruses, New Zealand, Aotearoa	Lyttle et al., 2011	[90]
-	Caulimoviridae/Badnavirus	FJ900049	Myrsine salicinia (Toro)	-	Leaves	New Zealand	Random sampling, Total genomic DNA extraction and purification, PCR, Denaturing gradient gel electrophoresis, DNA sequencing via Applied Biosystems BigDyeTM Terminator Version 3.1 Ready Reaction Cycle Sequencing Kit	-	-	Y	-	Native Plants, Viruses, New Zealand, Aotearoa	Lyttle et al., 2011	[90]
-	Caulimoviridae/Badnavirus	FJ900045	Coprosma cheesemanii	-	Leaves	New Zealand	Random sampling, Total genomic DNA extraction and purification, PCR, Denaturing gradient gel electrophoresis, DNA sequencing via Applied Biosystems BigDyeTM Terminator Version 3.1 Ready Reaction Cycle Sequencing Kit	-	-	Y	-	Native Plants, Viruses, New Zealand, Aotearoa	Lyttle et al., 2011	[90]
-	Caulimoviridae/Badnavirus	FJ900046	Coprosma crassifolia	-	Leaves	New Zealand	Random sampling, Total genomic DNA extraction and purification, PCR, Denaturing gradient gel electrophoresis, DNA sequencing via Applied Biosystems BigDyeTM Terminator Version 3.1 Ready Reaction Cycle Sequencing Kit	-	-	Y	-	Native Plants, Viruses, New Zealand, Aotearoa	Lyttle et al., 2011	[90]
-	Caulimoviridae/Badnavirus	FJ900047	Coprosma elatirioides	-	Leaves	New Zealand	Random sampling, Total genomic DNA extraction and purification, PCR, Denaturing gradient gel electrophoresis, DNA sequencing via Applied Biosystems BigDyeTM Terminator Version 3.1 Ready Reaction Cycle Sequencing Kit	-	-	Y	-	Native Plants, Viruses, New Zealand, Aotearoa	Lyttle et al., 2011	[90]
-	Caulimoviridae/Badnavirus	FJ900048	Coprosma lucida	-	Leaves	New Zealand	Random sampling, Total genomic DNA extraction and purification, PCR, Denaturing gradient gel electrophoresis, DNA sequencing via Applied Biosystems BigDyeTM Terminator Version 3.1 Ready Reaction Cycle Sequencing Kit	-	-	Y	-	Native Plants, Viruses, New Zealand, Aotearoa	Lyttle et al., 2011	[90]
-	Caulimoviridae/Badnavirus	FJ900052	Melicytus alpinus (Porcupine shrub/Mountain māhoe)	-	Leaves	New Zealand	Random sampling, Total genomic DNA extraction and purification, PCR, Denaturing gradient gel electrophoresis, DNA sequencing via Applied Biosystems BigDyeTM Terminator Version 3.1 Ready Reaction Cycle Sequencing Kit	-	-	Y	-	Native Plants, Viruses, New Zealand, Aotearoa	Lyttle et al., 2011	[90]
-	Caulimoviridae/Badnavirus	FJ900053	Melicytus alpinus (Porcupine shrub/Mountain māhoe)	-	Leaves	New Zealand	Random sampling, Total genomic DNA extraction and purification, PCR, Denaturing gradient gel electrophoresis, DNA sequencing via Applied Biosystems BigDyeTM Terminator Version 3.1 Ready Reaction Cycle Sequencing Kit	-	-	Y	-	Native Plants, Viruses, New Zealand, Aotearoa	Lyttle et al., 2011	[90]
-	Caulimoviridae/Badnavirus	FJ900054	Melicytus alpinus (Porcupine shrub/Mountain māhoe)	-	Leaves	New Zealand	Random sampling, Total genomic DNA extraction and purification, PCR, Denaturing gradient gel electrophoresis, DNA sequencing via Applied Biosystems BigDyeTM Terminator Version 3.1 Ready Reaction Cycle Sequencing Kit	-	-	Y	-	Native Plants, Viruses, New Zealand, Aotearoa	Lyttle et al., 2011	[90]
-	Caulimoviridae/Badnavirus	FJ900055	Melicytus alpinus (Porcupine shrub/Mountain māhoe)	-	Leaves	New Zealand	Random sampling, Total genomic DNA extraction and purification, PCR, Denaturing gradient gel electrophoresis, DNA sequencing via Applied Biosystems BigDyeTM Terminator Version 3.1 Ready Reaction Cycle Sequencing Kit	-	-	Y	-	Native Plants, Viruses, New Zealand, Aotearoa	Lyttle et al., 2011	[90]
-	Caulimoviridae/Badnavirus	FJ900056	Melicytus alpinus (Porcupine shrub/Mountain māhoe)	-	Leaves	New Zealand	Random sampling, Total genomic DNA extraction and purification, PCR, Denaturing gradient gel electrophoresis, DNA sequencing via Applied Biosystems BigDyeTM Terminator Version 3.1 Ready Reaction Cycle Sequencing Kit	-	-	Y	-	Native Plants, Viruses, New Zealand, Aotearoa	Lyttle et al., 2011	[90]
-	Caulimoviridae/Badnavirus	FJ900057	Melicytus alpinus (Porcupine shrub/Mountain māhoe)	-	Leaves	New Zealand	Random sampling, Total genomic DNA extraction and purification, PCR, Denaturing gradient gel electrophoresis, DNA sequencing via Applied Biosystems BigDyeTM Terminator Version 3.1 Ready Reaction Cycle Sequencing Kit	-	-	Y	-	Native Plants, Viruses, New Zealand, Aotearoa	Lyttle et al., 2011	[90]
-	Caulimoviridae/Badnavirus	FJ900058	Melicytus alpinus (Porcupine shrub/Mountain māhoe)	-	Leaves	New Zealand	Random sampling, Total genomic DNA extraction and purification, PCR, Denaturing gradient gel electrophoresis, DNA sequencing via Applied Biosystems BigDyeTM Terminator Version 3.1 Ready Reaction Cycle Sequencing Kit	-	-	Y	-	Native Plants, Viruses, New Zealand, Aotearoa	Lyttle et al., 2011	[90]
-	Caulimoviridae/Badnavirus	FJ900059	Melicytus alpinus (Porcupine shrub/Mountain māhoe)	-	Leaves	New Zealand	Random sampling, Total genomic DNA extraction and purification, PCR, Denaturing gradient gel electrophoresis, DNA sequencing via Applied Biosystems BigDyeTM Terminator Version 3.1 Ready Reaction Cycle Sequencing Kit	-	-	Y	-	Native Plants, Viruses, New Zealand, Aotearoa	Lyttle et al., 2011	[90]
-	Caulimoviridae/Badnavirus	FJ900060	Melicytus alpinus (Porcupine shrub/Mountain māhoe)	-	Leaves	New Zealand	Random sampling, Total genomic DNA extraction and purification, PCR, Denaturing gradient gel electrophoresis, DNA sequencing via Applied Biosystems BigDyeTM Terminator Version 3.1 Ready Reaction Cycle Sequencing Kit	-	-	Y	-	Native Plants, Viruses, New Zealand, Aotearoa	Lyttle et al., 2011	[90]
-	Caulimoviridae/Badnavirus	FJ900061	Melicytus alpinus (Porcupine shrub/Mountain māhoe)	-	Leaves	New Zealand	Random sampling, Total genomic DNA extraction and purification, PCR, Denaturing gradient gel electrophoresis, DNA sequencing via Applied Biosystems BigDyeTM Terminator Version 3.1 Ready Reaction Cycle Sequencing Kit	-	-	Y	-	Native Plants, Viruses, New Zealand, Aotearoa	Lyttle et al., 2011	[90]
-	Caulimoviridae/Badnavirus	FJ900062	Melicytus chathamicus (Chatham Island māhoe/Hakina)	-	Leaves	New Zealand	Random sampling, Total genomic DNA extraction and purification, PCR, Denaturing gradient gel electrophoresis, DNA sequencing via Applied Biosystems BigDyeTM Terminator Version 3.1 Ready Reaction Cycle Sequencing Kit	-	-	Y	-	Native Plants, Viruses, New Zealand, Aotearoa	Lyttle et al., 2011	[90]
-	Caulimoviridae/Badnavirus	FJ900063	Melicytus chathamicus (Chatham Island māhoe/Hakina)	-	Leaves	New Zealand	Random sampling, Total genomic DNA extraction and purification, PCR, Denaturing gradient gel electrophoresis, DNA sequencing via Applied Biosystems BigDyeTM Terminator Version 3.1 Ready Reaction Cycle Sequencing Kit	-	-	Y	-	Native Plants, Viruses, New Zealand, Aotearoa	Lyttle et al., 2011	[90]
-	Caulimoviridae/Badnavirus	FJ900064	Melicytus flexuosus	-	Leaves	New Zealand	Random sampling, Total genomic DNA extraction and purification, PCR, Denaturing gradient gel electrophoresis, DNA sequencing via Applied Biosystems BigDyeTM Terminator Version 3.1 Ready Reaction Cycle Sequencing Kit	-	-	Y	-	Native Plants, Viruses, New Zealand, Aotearoa	Lyttle et al., 2011	[90]
-	Caulimoviridae/Badnavirus	FJ900065	Melicytus micranthus (Shrubby māhoe/Manakura)	-	Leaves	New Zealand	Random sampling, Total genomic DNA extraction and purification, PCR, Denaturing gradient gel electrophoresis, DNA sequencing via Applied Biosystems BigDyeTM Terminator Version 3.1 Ready Reaction Cycle Sequencing Kit	-	-	Y	-	Native Plants, Viruses, New Zealand, Aotearoa	Lyttle et al., 2011	[90]
-	Caulimoviridae/Badnavirus	FJ900066	Melicytus ramiflorus (Whiteywood/Māhoe)	-	Leaves	New Zealand	Random sampling, Total genomic DNA extraction and purification, PCR, Denaturing gradient gel electrophoresis, DNA sequencing via Applied Biosystems BigDyeTM Terminator Version 3.1 Ready Reaction Cycle Sequencing Kit	-	-	Y	-	Native Plants, Viruses, New Zealand, Aotearoa	Lyttle et al., 2011	[90]
-	Caulimoviridae/Badnavirus	FJ900067	Melicytus ramiflorus (Whiteywood/Māhoe)	-	Leaves	New Zealand	Random sampling, Total genomic DNA extraction and purification, PCR, Denaturing gradient gel electrophoresis, DNA sequencing via Applied Biosystems BigDyeTM Terminator Version 3.1 Ready Reaction Cycle Sequencing Kit	-	-	Y	-	Native Plants, Viruses, New Zealand, Aotearoa	Lyttle et al., 2011	[90]
-	Caulimoviridae/Badnavirus	FJ900068	Melicytus ramiflorus (Whiteywood/Māhoe)	-	Leaves	New Zealand	Random sampling, Total genomic DNA extraction and purification, PCR, Denaturing gradient gel electrophoresis, DNA sequencing via Applied Biosystems BigDyeTM Terminator Version 3.1 Ready Reaction Cycle Sequencing Kit	-	-	Y	-	Native Plants, Viruses, New Zealand, Aotearoa	Lyttle et al., 2011	[90]
-	Caulimoviridae/Badnavirus	FJ900069	Melicytus ramiflorus (Whiteywood/Māhoe)	-	Leaves	New Zealand	Random sampling, Total genomic DNA extraction and purification, PCR, Denaturing gradient gel electrophoresis, DNA sequencing via Applied Biosystems BigDyeTM Terminator Version 3.1 Ready Reaction Cycle Sequencing Kit	-	-	Y	-	Native Plants, Viruses, New Zealand, Aotearoa	Lyttle et al., 2011	[90]
-	Caulimoviridae/Badnavirus	FJ900070	Melicytus ramiflorus (Whiteywood/Māhoe)	-	Leaves	New Zealand	Random sampling, Total genomic DNA extraction and purification, PCR, Denaturing gradient gel electrophoresis, DNA sequencing via Applied Biosystems BigDyeTM Terminator Version 3.1 Ready Reaction Cycle Sequencing Kit	-	-	Y	-	Native Plants, Viruses, New Zealand, Aotearoa	Lyttle et al., 2011	[90]
-	Caulimoviridae/Badnavirus	FJ900071	Melicytus ramiflorus (Whiteywood/Māhoe)	-	Leaves	New Zealand	Random sampling, Total genomic DNA extraction and purification, PCR, Denaturing gradient gel electrophoresis, DNA sequencing via Applied Biosystems BigDyeTM Terminator Version 3.1 Ready Reaction Cycle Sequencing Kit	-	-	Y	-	Native Plants, Viruses, New Zealand, Aotearoa	Lyttle et al., 2011	[90]
-	Caulimoviridae/Badnavirus	FJ900072	Melicytus ramiflorus (Whiteywood/Māhoe)	-	Leaves	New Zealand	Random sampling, Total genomic DNA extraction and purification, PCR, Denaturing gradient gel electrophoresis, DNA sequencing via Applied Biosystems BigDyeTM Terminator Version 3.1 Ready Reaction Cycle Sequencing Kit	-	-	Y	-	Native Plants, Viruses, New Zealand, Aotearoa	Lyttle et al., 2011	[90]
-	Caulimoviridae/Badnavirus	FJ900084	Melicytus alpinus (Porcupine shrub/Mountain māhoe)	-	Leaves	Akatore Creek	Random sampling, Total genomic DNA extraction and purification, PCR, Denaturing gradient gel electrophoresis, DNA sequencing via Applied Biosystems BigDyeTM Terminator Version 3.1 Ready Reaction Cycle Sequencing Kit	-	-	Y	-	Native Plants, Viruses, New Zealand, Aotearoa	Lyttle et al., 2011	[90]
-	Caulimoviridae/Badnavirus	FJ900083	Melicytus alpinus (Porcupine shrub/Mountain māhoe)	-	Leaves	Akatore Creek	Random sampling, Total genomic DNA extraction and purification, PCR, Denaturing gradient gel electrophoresis, DNA sequencing via Applied Biosystems BigDyeTM Terminator Version 3.1 Ready Reaction Cycle Sequencing Kit	-	-	Y	-	Native Plants, Viruses, New Zealand, Aotearoa	Lyttle et al., 2011	[90]
-	Caulimoviridae/Badnavirus	FJ900088	Melicytus aff alpinus (Porcupine shrub/Mountain māhoe)	-	Leaves	Hooper’s Inlet, Otago Peninsula	Random sampling, Total genomic DNA extraction and purification, PCR, Denaturing gradient gel electrophoresis, DNA sequencing via Applied Biosystems BigDyeTM Terminator Version 3.1 Ready Reaction Cycle Sequencing Kit	-	-	Y	-	Native Plants, Viruses, New Zealand, Aotearoa	Lyttle et al., 2011	[90]
-	Caulimoviridae/Badnavirus	FJ900082	Melicytus alpinus (Porcupine shrub/Mountain māhoe)	-	Leaves	Crater, Middlemarch	Random sampling, Total genomic DNA extraction and purification, PCR, Denaturing gradient gel electrophoresis, DNA sequencing via Applied Biosystems BigDyeTM Terminator Version 3.1 Ready Reaction Cycle Sequencing Kit	-	-	Y	-	Native Plants, Viruses, New Zealand, Aotearoa	Lyttle et al., 2011	[90]
-	Caulimoviridae/Badnavirus	FJ900081	Melicytus alpinus (Porcupine shrub/Mountain māhoe)	-	Leaves	Nugget Point, South Otago	Random sampling, Total genomic DNA extraction and purification, PCR, Denaturing gradient gel electrophoresis, DNA sequencing via Applied Biosystems BigDyeTM Terminator Version 3.1 Ready Reaction Cycle Sequencing Kit	-	-	Y	-	Native Plants, Viruses, New Zealand, Aotearoa	Lyttle et al., 2011	[90]
-	Caulimoviridae/Badnavirus	FJ900079	Melicytus alpinus (Porcupine shrub/Mountain māhoe)	-	Leaves	Nugget Point, South Otago	Random sampling, Total genomic DNA extraction and purification, PCR, Denaturing gradient gel electrophoresis, DNA sequencing via Applied Biosystems BigDyeTM Terminator Version 3.1 Ready Reaction Cycle Sequencing Kit	-	-	Y	-	Native Plants, Viruses, New Zealand, Aotearoa	Lyttle et al., 2011	[90]
-	Caulimoviridae/Badnavirus	FJ900089	Melicytus alpinus (Porcupine shrub/Mountain māhoe)	-	Leaves	Locharburn, Pisa Ra	Random sampling, Total genomic DNA extraction and purification, PCR, Denaturing gradient gel electrophoresis, DNA sequencing via Applied Biosystems BigDyeTM Terminator Version 3.1 Ready Reaction Cycle Sequencing Kit	-	-	Y	-	Native Plants, Viruses, New Zealand, Aotearoa	Lyttle et al., 2011	[90]
-	Caulimoviridae/Badnavirus	FJ900090	Melicytus alpinus (Porcupine shrub/Mountain māhoe)	-	Leaves	Locharburn, Pisa Ra	Random sampling, Total genomic DNA extraction and purification, PCR, Denaturing gradient gel electrophoresis, DNA sequencing via Applied Biosystems BigDyeTM Terminator Version 3.1 Ready Reaction Cycle Sequencing Kit	-	-	Y	-	Native Plants, Viruses, New Zealand, Aotearoa	Lyttle et al., 2011	[90]
-	Caulimoviridae/Badnavirus	FJ900094	Melicytus alpinus (Porcupine shrub/Mountain māhoe)	-	Leaves	Locharburn, Pisa Ra	Random sampling, Total genomic DNA extraction and purification, PCR, Denaturing gradient gel electrophoresis, DNA sequencing via Applied Biosystems BigDyeTM Terminator Version 3.1 Ready Reaction Cycle Sequencing Kit	-	-	Y	-	Native Plants, Viruses, New Zealand, Aotearoa	Lyttle et al., 2011	[90]
-	Caulimoviridae/Badnavirus	FJ900086	Melicytus alpinus (Porcupine shrub/Mountain māhoe)	-	Leaves	Pyramids, Otago Peninsula	Random sampling, Total genomic DNA extraction and purification, PCR, Denaturing gradient gel electrophoresis, DNA sequencing via Applied Biosystems BigDyeTM Terminator Version 3.1 Ready Reaction Cycle Sequencing Kit	-	-	Y	-	Native Plants, Viruses, New Zealand, Aotearoa	Lyttle et al., 2011	[90]
-	Caulimoviridae/Badnavirus	FJ900080	Melicytus alpinus (Porcupine shrub/Mountain māhoe)	-	Leaves	Pyramids, Otago Peninsula	Random sampling, Total genomic DNA extraction and purification, PCR, Denaturing gradient gel electrophoresis, DNA sequencing via Applied Biosystems BigDyeTM Terminator Version 3.1 Ready Reaction Cycle Sequencing Kit	-	-	Y	-	Native Plants, Viruses, New Zealand, Aotearoa	Lyttle et al., 2011	[90]
-	Caulimoviridae/Badnavirus	FJ900102	Melicytus aff obovatus	-	Leaves	Sandymount, Otago Peninsula	Random sampling, Total genomic DNA extraction and purification, PCR, Denaturing gradient gel electrophoresis, DNA sequencing via Applied Biosystems BigDyeTM Terminator Version 3.1 Ready Reaction Cycle Sequencing Kit	-	-	Y	-	Native Plants, Viruses, New Zealand, Aotearoa	Lyttle et al., 2011	[90]
-	Caulimoviridae/Badnavirus	FJ900103	Melicytus aff obovatus	-	Leaves	Sandymount, Otago Peninsula	Random sampling, Total genomic DNA extraction and purification, PCR, Denaturing gradient gel electrophoresis, DNA sequencing via Applied Biosystems BigDyeTM Terminator Version 3.1 Ready Reaction Cycle Sequencing Kit	-	-	Y	-	Native Plants, Viruses, New Zealand, Aotearoa	Lyttle et al., 2011	[90]
-	Caulimoviridae/Badnavirus	FJ900091	Melicytus aff obovatus	-	Leaves	Swampy Summit	Random sampling, Total genomic DNA extraction and purification, PCR, Denaturing gradient gel electrophoresis, DNA sequencing via Applied Biosystems BigDyeTM Terminator Version 3.1 Ready Reaction Cycle Sequencing Kit	-	-	Y	-	Native Plants, Viruses, New Zealand, Aotearoa	Lyttle et al., 2011	[90]
-	Caulimoviridae/Badnavirus	FJ900093	Melicytus aff obovatus	-	Leaves	Swampy Summit	Random sampling, Total genomic DNA extraction and purification, PCR, Denaturing gradient gel electrophoresis, DNA sequencing via Applied Biosystems BigDyeTM Terminator Version 3.1 Ready Reaction Cycle Sequencing Kit	-	-	Y	-	Native Plants, Viruses, New Zealand, Aotearoa	Lyttle et al., 2011	[90]
-	Caulimoviridae/Badnavirus	FJ900092	Melicytus aff obovatus	-	Leaves	Swampy Summit	Random sampling, Total genomic DNA extraction and purification, PCR, Denaturing gradient gel electrophoresis, DNA sequencing via Applied Biosystems BigDyeTM Terminator Version 3.1 Ready Reaction Cycle Sequencing Kit	-	-	Y	-	Native Plants, Viruses, New Zealand, Aotearoa	Lyttle et al., 2011	[90]
-	Caulimoviridae/Badnavirus	FJ900087	Melicytus alpinus (Porcupine shrub/Mountain māhoe)	-	Leaves	Taiaroa Head, Otago Peninsula	Random sampling, Total genomic DNA extraction and purification, PCR, Denaturing gradient gel electrophoresis, DNA sequencing via Applied Biosystems BigDyeTM Terminator Version 3.1 Ready Reaction Cycle Sequencing Kit	-	-	Y	-	Native Plants, Viruses, New Zealand, Aotearoa	Lyttle et al., 2011	[90]
-	Caulimoviridae/Badnavirus	FJ900098	Melicytus chathamicus (Chatham Island māhoe/Hakina)	-	Leaves	Landcare garden	Random sampling, Total genomic DNA extraction and purification, PCR, Denaturing gradient gel electrophoresis, DNA sequencing via Applied Biosystems BigDyeTM Terminator Version 3.1 Ready Reaction Cycle Sequencing Kit	-	-	Y	-	Native Plants, Viruses, New Zealand, Aotearoa	Lyttle et al., 2011	[90]
-	Caulimoviridae/Badnavirus	FJ900100	Melicytus chathamicus (Chatham Island māhoe/Hakina)	-	Leaves	Landcare garden	Random sampling, Total genomic DNA extraction and purification, PCR, Denaturing gradient gel electrophoresis, DNA sequencing via Applied Biosystems BigDyeTM Terminator Version 3.1 Ready Reaction Cycle Sequencing Kit	-	-	Y	-	Native Plants, Viruses, New Zealand, Aotearoa	Lyttle et al., 2011	[90]
-	Caulimoviridae/Badnavirus	FJ900096	Melicytus flexuosus	-	Leaves	Akatore Creek	Random sampling, Total genomic DNA extraction and purification, PCR, Denaturing gradient gel electrophoresis, DNA sequencing via Applied Biosystems BigDyeTM Terminator Version 3.1 Ready Reaction Cycle Sequencing Kit	-	-	Y	-	Native Plants, Viruses, New Zealand, Aotearoa	Lyttle et al., 2011	[90]
-	Caulimoviridae/Badnavirus	FJ900097	Melicytus flexuosus	-	Leaves	Landcare garden	Random sampling, Total genomic DNA extraction and purification, PCR, Denaturing gradient gel electrophoresis, DNA sequencing via Applied Biosystems BigDyeTM Terminator Version 3.1 Ready Reaction Cycle Sequencing Kit	-	-	Y	-	Native Plants, Viruses, New Zealand, Aotearoa	Lyttle et al., 2011	[90]
-	Caulimoviridae/Badnavirus	FJ900095	Melicytus aff flexuosus	-	Leaves	Swampy Spur, Dunedin	Random sampling, Total genomic DNA extraction and purification, PCR, Denaturing gradient gel electrophoresis, DNA sequencing via Applied Biosystems BigDyeTM Terminator Version 3.1 Ready Reaction Cycle Sequencing Kit	-	-	Y	-	Native Plants, Viruses, New Zealand, Aotearoa	Lyttle et al., 2011	[90]
-	Caulimoviridae/Badnavirus	FJ900076	Melicytus lanceolatus (Narrow-leaved mahoe/Mahoe-wao)	-	Leaves	Landcare garden	Random sampling, Total genomic DNA extraction and purification, PCR, Denaturing gradient gel electrophoresis, DNA sequencing via Applied Biosystems BigDyeTM Terminator Version 3.1 Ready Reaction Cycle Sequencing Kit	-	-	Y	-	Native Plants, Viruses, New Zealand, Aotearoa	Lyttle et al., 2011	[90]
-	Caulimoviridae/Badnavirus	FJ900077	Melicytus lanceolatus (Narrow-leaved mahoe/Mahoe-wao)	-	Leaves	Nichols Creek, Dunedin	Random sampling, Total genomic DNA extraction and purification, PCR, Denaturing gradient gel electrophoresis, DNA sequencing via Applied Biosystems BigDyeTM Terminator Version 3.1 Ready Reaction Cycle Sequencing Kit	-	-	Y	-	Native Plants, Viruses, New Zealand, Aotearoa	Lyttle et al., 2011	[90]
-	Caulimoviridae/Badnavirus	FJ900078	Melicytus lanceolatus (Narrow-leaved mahoe/Mahoe-wao)	-	Leaves	Papatowai, South Otago	Random sampling, Total genomic DNA extraction and purification, PCR, Denaturing gradient gel electrophoresis, DNA sequencing via Applied Biosystems BigDyeTM Terminator Version 3.1 Ready Reaction Cycle Sequencing Kit	-	-	Y	-	Native Plants, Viruses, New Zealand, Aotearoa	Lyttle et al., 2011	[90]
-	Caulimoviridae/Badnavirus	FJ900075	Melicytus micranthus (Shrubby māhoe/Manakura)	-	Leaves	Motokarara Nursery	Random sampling, Total genomic DNA extraction and purification, PCR, Denaturing gradient gel electrophoresis, DNA sequencing via Applied Biosystems BigDyeTM Terminator Version 3.1 Ready Reaction Cycle Sequencing Kit	-	-	Y	-	Native Plants, Viruses, New Zealand, Aotearoa	Lyttle et al., 2011	[90]
-	Caulimoviridae/Badnavirus	FJ900104	Melicytus obovatus	-	Leaves	Matai Nursery, Waimate	Random sampling, Total genomic DNA extraction and purification, PCR, Denaturing gradient gel electrophoresis, DNA sequencing via Applied Biosystems BigDyeTM Terminator Version 3.1 Ready Reaction Cycle Sequencing Kit	-	-	Y	-	Native Plants, Viruses, New Zealand, Aotearoa	Lyttle et al., 2011	[90]
-	Caulimoviridae/Badnavirus	FJ900074	Melicytus ramiflorus (Whiteywood/Māhoe)	-	Leaves	Nichols Creek, Dunedin	Random sampling, Total genomic DNA extraction and purification, PCR, Denaturing gradient gel electrophoresis, DNA sequencing via Applied Biosystems BigDyeTM Terminator Version 3.1 Ready Reaction Cycle Sequencing Kit	-	-	Y	-	Native Plants, Viruses, New Zealand, Aotearoa	Lyttle et al., 2011	[90]
-	Caulimoviridae/Badnavirus	FJ900073	Melicytus ramiflorus (Whiteywood/Māhoe)	-	Leaves	Rangitoto Island, Auckland	Random sampling, Total genomic DNA extraction and purification, PCR, Denaturing gradient gel electrophoresis, DNA sequencing via Applied Biosystems BigDyeTM Terminator Version 3.1 Ready Reaction Cycle Sequencing Kit	-	-	Y	-	Native Plants, Viruses, New Zealand, Aotearoa	Lyttle et al., 2011	[90]
-	Bromoviridae/Cucumovirus	Cucumber mosaic virus (subgroup II)	Clematis paniculata (White clematis/Puawananga)	CMV has the largest host range of any virus with ∼1000 susceptible plant species, from ∼365 genera and at least 85 families (Palukaitis et al. 1992; Roossinck 2001).	Leaves/Petals	Leith Saddle, Dunedin	Symptomatic plants reported, Mechanical inoculation and ELISA	Potentially contributing to decline of C. paniculata	Aphids	N	-	Native Plants, Viruses, New Zealand, Aotearoa	Guy, 2011	[91]
-	Bromoviridae/Cucumovirus	Cucumber mosaic virus (subgroup II)	Clematis paniculata (White clematis/Puawananga)	CMV has the largest host range of any virus with ∼1000 susceptible plant species, from ∼365 genera and at least 85 families (Palukaitis et al. 1992; Roossinck 2001).	Leaves/Petals	Waitati, Otago	Symptomatic plants reported, Mechanical inoculation and ELISA	Potentially contributing to decline of C. paniculata	Aphids	N	-	Native Plants, Viruses, New Zealand, Aotearoa	Guy, 2011	[91]
-	Potyviridae/Potyvirus	Zucchini yellow mosaic virus	Sicyos australis (Mawhai)	Affects all cucurbits - incl. squash, zucchini, cucumber, melon, pumpkin, watermelon (Desbiez and Lecoq, 1997)	Leaves	Lady Alice Island, Green Island, Whakatane ex-Rurima, Fanal Island, Little Barrier Island	Random sampling, ELISA testing, confirmation via RT-PCR	Potentially contributing to decline of S. australis	Aphids	N	-	Native Plants, Viruses, New Zealand, Aotearoa	Delmiglio & Pearson, 2006	[92]
-	Potyviridae/Potyvirus	Turnip mosaic virus	Lepidium oleraceum (Cooks scurvy grass/Nau) (6 plants)	TuMV has a wide host range - 318 species in 156 genera of 43 families - most cruciferous plants (Walsh and Jenner, 2002)	Leaves	Island Rock, Island Bay, Banks Peninsula - DOC conservation site	Symptomatic plants observed, DAS-ELISA testing, confirmed via RT-PCR	Potentially contributing to the decline os Lepidium species	Aphids	N	After decline, DOC set up a conservation effort to grow and release new plants back into their natural environments. Now screening and selecting suitable TuMV-free clones to re-introduction	Native Plants, Viruses, New Zealand, Aotearoa	Fletcher et al., 2009	[93]
-	Potyviridae/Potyvirus	408 TuMV Turnip mosaic virus	Pachycladon enysii	TuMV has a wide host range - 318 species in 156 genera of 43 families - most cruciferous plants (Walsh and Jenner, 2002)	Leaves	Manaaki Whenua-Landcare Research, Lincoln	Symptomatic plants observed, DAS-ELISA testing, confirmed via RT-PCR, mechanical inoculation of indicator plants and observation of symptoms	Likely infection occurred in the greenhouse - but if it is in natural environments, has the potential to kill these endangered native plants	Aphids	N	-	Native Plants, Viruses, New Zealand, Aotearoa	Fletcher et al., 2010	[94]
-	Potyviridae/Potyvirus	409 TuMV Turnip mosaic virus	Pachycladon wallii	TuMV has a wide host range - 318 species in 156 genera of 43 families - most cruciferous plants (Walsh and Jenner, 2002)	Leaves	Manaaki Whenua-Landcare Research, Lincoln	Symptomatic plants observed, DAS-ELISA testing, confirmed via RT-PCR, mechanical inoculation of indicator plants and observation of symptoms	Likely infection occurred in the greenhouse - but if it is in natural environments, has the potential to kill these endangered native plants	Aphids	N	-	Native Plants, Viruses, New Zealand, Aotearoa	Fletcher et al., 2010	[94]
-	Potyviridae/Potyvirus	410 TuMV Turnip mosaic virus	Pachycladon enysii X Pachycladon fastigiatum	TuMV has a wide host range - 318 species in 156 genera of 43 families - most cruciferous plants (Walsh and Jenner, 2002)	Leaves	Manaaki Whenua-Landcare Research, Lincoln	Symptomatic plants observed, DAS-ELISA testing, confirmed via RT-PCR, mechanical inoculation of indicator plants and observation of symptoms	Likely infection occurred in the greenhouse - but if it is in natural environments, has the potential to kill these endangered native plants	Aphids	N	-	Native Plants, Viruses, New Zealand, Aotearoa	Fletcher et al., 2010	[94]
-	Potyviridae/Potyvirus	411 TuMV Turnip mosaic virus	Pachycladon fastigiatum	TuMV has a wide host range - 318 species in 156 genera of 43 families - most cruciferous plants (Walsh and Jenner, 2002)	Leaves	Manaaki Whenua-Landcare Research, Lincoln	Symptomatic plants observed, DAS-ELISA testing, confirmed via RT-PCR, mechanical inoculation of indicator plants and observation of symptoms	Likely infection occurred in the greenhouse - but if it is in natural environments, has the potential to kill these endangered native plants	Aphids	N	-	Native Plants, Viruses, New Zealand, Aotearoa	Fletcher et al., 2010	[94]
-	Potyviridae/Potyvirus	412 TuMV Turnip mosaic virus	Pachycladon fastigiatum	TuMV has a wide host range - 318 species in 156 genera of 43 families - most cruciferous plants (Walsh and Jenner, 2002)	Leaves	Manaaki Whenua-Landcare Research, Lincoln	Symptomatic plants observed, DAS-ELISA testing, confirmed via RT-PCR, mechanical inoculation of indicator plants and observation of symptoms	Likely infection occurred in the greenhouse - but if it is in natural environments, has the potential to kill these endangered native plants	Aphids	N	-	Native Plants, Viruses, New Zealand, Aotearoa	Fletcher et al., 2010	[94]
-	Bromoviridae/Ilarvirus	MT474112 Ageratum latent virus New Zealand isolate (AGLV-NZ)	Veronica bollonsii (3 plants)	Ageratum houstonianum and Gomphocarpus physocarpus (Podolyan et al., 2020)	Leaves	Manaaki Whenua-Landcare Research, Lincoln	Symptomless leaves collected, total RNA and dsRNA extracted, cDNA synthesised, PCR performed, Illumina sequencing	-	-	N	-	Native Plants, Viruses, New Zealand, Aotearoa	Podolyan et al., 2020	[95]
-	Bromoviridae/Ilarvirus	MT474115 Ageratum latent virus New Zealand isolate (AGLV-NZ)	Veronica dieffenbachia (Dieffenbach’s koromiko)	Ageratum houstonianum and Gomphocarpus physocarpus (Podolyan et al., 2020)	Leaves	Manaaki Whenua-Landcare Research, Lincoln	Symptomless leaves collected, total RNA extracted, RT-PCR performed	-	-	N	-	Native Plants, Viruses, New Zealand, Aotearoa	Podolyan et al., 2020	[95]
-	Bromoviridae/Ilarvirus	MT474116 Ageratum latent virus New Zealand isolate (AGLV-NZ)	Veronica breviracemosa (Kermadec koromiko)	Ageratum houstonianum and Gomphocarpus physocarpus (Podolyan et al., 2020)	Leaves	Manaaki Whenua-Landcare Research, Lincoln	Symptomless leaves collected, total RNA extracted, RT-PCR performed	-	-	N	-	Native Plants, Viruses, New Zealand, Aotearoa	Podolyan et al., 2020	[95]
-	Bromoviridae/Ilarvirus	MT474117 Ageratum latent virus New Zealand isolate (AGLV-NZ)	Veronica bollonsii	Ageratum houstonianum and Gomphocarpus physocarpus (Podolyan et al., 2020)	Leaves	Manaaki Whenua-Landcare Research, Lincoln	Symptomless leaves collected, total RNA extracted, RT-PCR performed	-	-	N	-	Native Plants, Viruses, New Zealand, Aotearoa	Podolyan et al., 2020	[95]
-	Bromoviridae/Cucumovirus	Cucumber mosaic virus	Corynocarpus laevigalus (Karaka)	CMV has the largest host range of any virus with ∼1000 susceptible plant species, from ∼365 genera and at least 85 families (Palukaitis et al. 1992; Roossinck 2001).	Leaves	Christchurch	Symptomatic plant observed, Virus particles purified and observed, Purified virus tested against antisera prepared for other CMV strains	Causes disease on native plants as well as important agricultural crops	Aphids	N	-	Native Plants, Viruses, New Zealand, Aotearoa	Ashby, 1977	[96]
-	Potyviridae/Potyvirus	Potato virus Y	Solanum laciniatum (New Zealand Nightshade/Poroporo)	Various potato species, as well as tobacco, tomato, and pepper (Quenouille et al., 2013)	Leaves	Lincoln	Symptomatic plants observed, Rubbed sap of infected plants on indicator plants and observed symptom development, confirmed by agglutination	Causes disease on native plants as well as important agricultural crops	Aphids	N	-	Reference from (Ashby, 1977)	Thomson, 1976	[97]
-	Alphaflexiviridae/Potexvirus	Potato virus X	Solanum laciniatum (New Zealand Nightshade/Poroporo)	Various potato species as well as tobacco and devil's snare (Verchot, 2022)	Leaves	Tauranga	Symptomatic plants observed, Rubbed sap of infected plants on indicator plants and observed symptom development, confirmed by agglutination	Causes disease on native plants as well as important agricultural crops	Mechanical	N	-	Reference from (Ashby, 1977)	Thomson, 1976	[97]
-	Virgaviridae/Tobamovirus	Tobacco mosaic virus	Solanum laciniatum (New Zealand Nightshade/Poroporo)	Tobacco, tomato, and other solanaceous plants (Scholthof, 2005)	Leaves	New Plymouth	Random sampling, Rubbed sap of infected plants on indicator plants and observed symptom development	Causes disease on native plants as well as important agricultural crops	Mechanical and Dodder	N	-	Reference from (Ashby, 1977)	Thomson, 1976	[97]
-	Tospoviridae/Orthotospovirus	Tomato spotted wilt virus	Solanum laciniatum (New Zealand Nightshade/Poroporo)	Host range of TSWV includes over 1000 different plant species in 82 botanical families encompassing both monocotyledonous and dicotyledonous plants (French et al., 2016)	Leaves	Riccarton Bush, Christchurch	Symptomatic plants observed, Rubbed sap of infected plants on indicator plants and observed symptom development	Causes disease on native plants as well as important agricultural crops	Thrips	N	-	Reference from (Ashby, 1977)	Thomson, 1976	[97]
-	Solemoviridae/Sobemovirus	Cocksfoot mottle virus	Festuca novae-zelandiae (Hard tussock)	Examples include orchardgrass and wheat (Serjeant, 1967)	Tiller	New Zealand	Random sampling, ELISA testing, Confirmed via RT-PCR, Transmission testing	Could contribute to a shift in native plant community composition - needs to be monitored not only for the conservation of native grass species, but for associated fauna	Beetles (Lema melanopa and L. lichenis - Serjeant, 1967; Catherall, 1968)	N	-	Native Plants, Viruses, New Zealand, Aotearoa	Delmiglio et al., 2010	[98]
-	Solemoviridae/Sobemovirus	Cocksfoot mottle virus	Poa anceps (Broad-leaved poa)	Examples include orchardgrass and wheat (Serjeant, 1967)	Tiller	New Zealand	Random sampling, ELISA testing, Confirmed via RT-PCR, Transmission testing	Could contribute to a shift in native plant community composition - needs to be monitored not only for the conservation of native grass species, but for associated fauna	Beetles (Lema melanopa and L. lichenis - Serjeant, 1967; Catherall, 1968)	N	-	Native Plants, Viruses, New Zealand, Aotearoa	Delmiglio et al., 2010	[98]
-	Solemoviridae/Sobemovirus	Cocksfoot mottle virus	Poa cita (Silver tussock/Wiwi)	Examples include orchardgrass and wheat (Serjeant, 1967)	Tiller	New Zealand	Random sampling, ELISA testing, Confirmed via RT-PCR, Transmission testing	Could contribute to a shift in native plant community composition - needs to be monitored not only for the conservation of native grass species, but for associated fauna	Beetles (Lema melanopa and L. lichenis - Serjeant, 1967; Catherall, 1968)	N	-	Native Plants, Viruses, New Zealand, Aotearoa	Delmiglio et al., 2010	[98]
-	Solemoviridae/Sobemovirus	Cocksfoot mottle virus	Chionochloa rubra (Red tussock)	Examples include orchardgrass and wheat (Serjeant, 1967)	Tiller	New Zealand	Random sampling, ELISA testing, Confirmed via RT-PCR, Transmission testing	Could contribute to a shift in native plant community composition - needs to be monitored not only for the conservation of native grass species, but for associated fauna	Beetles (Lema melanopa and L. lichenis - Serjeant, 1967; Catherall, 1968)	N	-	Native Plants, Viruses, New Zealand, Aotearoa	Delmiglio et al., 2010	[98]
-	Solemoviridae/Sobemovirus	Cocksfoot mottle virus	Dichelachne crinita (Long-hair plume grass)	Examples include orchardgrass and wheat (Serjeant, 1967)	Tiller	New Zealand	Random sampling, ELISA testing, Confirmed via RT-PCR, Transmission testing	Could contribute to a shift in native plant community composition - needs to be monitored not only for the conservation of native grass species, but for associated fauna	Beetles (Lema melanopa and L. lichenis - Serjeant, 1967; Catherall, 1968)	N	-	Native Plants, Viruses, New Zealand, Aotearoa	Delmiglio et al., 2010	[98]
-	Tombusviridae/Luteovirus	Cereal yellow dwarf virus-RPV	Poa cita (Silver tussock/Wiwi)	Major cereal crops such as wheat, barley, maize, oat and ryegrasses (Rastgou et al., 2005)	Tiller	New Zealand	Random sampling, ELISA testing, Confirmed via RT-PCR, Transmission testing	-	Aphids	N	-	Native Plants, Viruses, New Zealand, Aotearoa	Delmiglio et al., 2010	[98]
-	Tombusviridae/Luteovirus	Cereal yellow dwarf virus-RPV	Microlaena stipoides (Meadow rice grass/Pātītī ̄)	Major cereal crops such as wheat, barley, maize, oat and ryegrasses (Rastgou et al., 2005)	Tiller	New Zealand	Random sampling, ELISA testing, Confirmed via RT-PCR, Transmission testing	-	Aphids	N	-	Native Plants, Viruses, New Zealand, Aotearoa	Delmiglio et al., 2010	[98]
-	Tombusviridae/Luteovirus	Barley yellow dwarf virus-MAV	Hierochloe redolens (Holy grass/Karetu)	Major cereal crops such as wheat, barley, maize, oat and ryegrasses (Rastgou et al., 2005)	Tiller	New Zealand	Random sampling, ELISA testing, Confirmed via RT-PCR, Transmission testing	-	Aphids	N	-	Native Plants, Viruses, New Zealand, Aotearoa	Delmiglio et al., 2010	[98]
-	Tombusviridae/Luteovirus	Barley yellow dwarf virus-MAV	Poa cita (Silver tussock/Wiwi)	Major cereal crops such as wheat, barley, maize, oat and ryegrasses (Rastgou et al., 2005)	Tiller	New Zealand	Random sampling, ELISA testing, Confirmed via RT-PCR, Transmission testing	-	Aphids	N	-	Native Plants, Viruses, New Zealand, Aotearoa	Delmiglio et al., 2010	[98]
-	Tombusviridae/Luteovirus	Barley yellow dwarf virus-MAV	Festuca novae-zelandiae (Hard tussock)	Major cereal crops such as wheat, barley, maize, oat and ryegrasses (Rastgou et al., 2005)	Tiller	New Zealand	Random sampling, ELISA testing, Confirmed via RT-PCR, Transmission testing	-	Aphids	N	-	Native Plants, Viruses, New Zealand, Aotearoa	Delmiglio et al., 2010	[98]
-	Tombusviridae/Luteovirus	Barley yellow dwarf virus-PAV	Dichelachne crinita (Long-hair plume grass)	Major cereal crops such as wheat, barley, maize, oat and ryegrasses (Rastgou et al., 2005)	Tiller	New Zealand	Random sampling, ELISA testing, Confirmed via RT-PCR, Transmission testing	-	Aphids	N	-	Native Plants, Viruses, New Zealand, Aotearoa	Delmiglio et al., 2010	[98]
-	Tombusviridae/Luteovirus	Barley yellow dwarf virus-PAV	Microlaena stipoides (Meadow rice grass/Pātītī ̄)	Major cereal crops such as wheat, barley, maize, oat and ryegrasses (Rastgou et al., 2005)	Tiller	New Zealand	Random sampling, ELISA testing, Confirmed via RT-PCR, Transmission testing	-	Aphids	N	-	Native Plants, Viruses, New Zealand, Aotearoa	Delmiglio et al., 2010	[98]
-	Tombusviridae/Luteovirus	Barley yellow dwarf virus-PAV	Anemanthele lessoniana (Gossamer grass)	Major cereal crops such as wheat, barley, maize, oat and ryegrasses (Rastgou et al., 2005)	Tiller	New Zealand	Random sampling, ELISA testing, Transmission testing	-	Aphids	N	-	Native Plants, Viruses, New Zealand, Aotearoa	Davis & Guy, 2001	[99]
-	Tombusviridae/Luteovirus	Barley yellow dwarf virus-PAV	Festuca multinodis (Creeping Fescue)	Major cereal crops such as wheat, barley, maize, oat and ryegrasses (Rastgou et al., 2005)	Tiller	New Zealand	Random sampling, ELISA testing, Transmission testing	-	Aphids	N	-	Native Plants, Viruses, New Zealand, Aotearoa	Davis & Guy, 2001	[99]
-	Tombusviridae/Luteovirus	Barley yellow dwarf virus-PAV	Festuca novae-zelandiae (Hard tussock)	Major cereal crops such as wheat, barley, maize, oat and ryegrasses (Rastgou et al., 2005)	Tiller	New Zealand	Random sampling, ELISA testing, Transmission testing	-	Aphids	N	-	Native Plants, Viruses, New Zealand, Aotearoa	Davis & Guy, 2001	[99]
-	Tombusviridae/Luteovirus	Barley yellow dwarf virus-PAV	Hierochloe redolens (Holy grass/Karetu)	Major cereal crops such as wheat, barley, maize, oat and ryegrasses (Rastgou et al., 2005)	Tiller	New Zealand	Random sampling, ELISA testing, Transmission testing	-	Aphids	N	-	Native Plants, Viruses, New Zealand, Aotearoa	Davis & Guy, 2001	[99]
-	Tombusviridae/Luteovirus	Barley yellow dwarf virus-PAV	Lachnagrostis pilosa subspp. Pilosa (Robust wind grass)	Major cereal crops such as wheat, barley, maize, oat and ryegrasses (Rastgou et al., 2005)	Tiller	New Zealand	Random sampling, ELISA testing, Transmission testing	-	Aphids	N	-	Native Plants, Viruses, New Zealand, Aotearoa	Davis & Guy, 2001	[99]
-	Tombusviridae/Luteovirus	Barley yellow dwarf virus-PAV	Poa cita (Silver tussock/Wiwi)	Major cereal crops such as wheat, barley, maize, oat and ryegrasses (Rastgou et al., 2005)	Tiller	New Zealand	Random sampling, ELISA testing, Transmission testing	-	Aphids	N	-	Native Plants, Viruses, New Zealand, Aotearoa	Davis & Guy, 2001	[99]
-	Tombusviridae/Luteovirus	Barley yellow dwarf virus-PAV	Poa colensoi (Blue tussock)	Major cereal crops such as wheat, barley, maize, oat and ryegrasses (Rastgou et al., 2005)	Tiller	New Zealand	Random sampling, ELISA testing, Transmission testing	-	Aphids	N	-	Native Plants, Viruses, New Zealand, Aotearoa	Davis & Guy, 2001	[99]
-	Tombusviridae/Luteovirus	Barley yellow dwarf virus-RMV	Chionochloa rigida (Narrow-leaved snow tussock/Wī kura)	Major cereal crops such as wheat, barley, maize, oat and ryegrasses (Rastgou et al., 2005)	Tiller	New Zealand	Random sampling, ELISA testing, Transmission testing	-	Aphids	N	-	Native Plants, Viruses, New Zealand, Aotearoa	Davis & Guy, 2001	[99]
-	Tombusviridae/Luteovirus	Barley yellow dwarf virus-RMV	Rytidosperma setifolium (Bristle tussock)	Major cereal crops such as wheat, barley, maize, oat and ryegrasses (Rastgou et al., 2005)	Tiller	New Zealand	Random sampling, ELISA testing, Transmission testing	-	Aphids	N	-	Native Plants, Viruses, New Zealand, Aotearoa	Davis & Guy, 2001	[99]
-	Tombusviridae/Luteovirus	Barley yellow dwarf virus-RMV	Poa colensoi (Blue tussock)	Major cereal crops such as wheat, barley, maize, oat and ryegrasses (Rastgou et al., 2005)	Tiller	New Zealand	Random sampling, ELISA testing, Transmission testing	-	Aphids	N	-	Native Plants, Viruses, New Zealand, Aotearoa	Davis & Guy, 2001	[99]
-	Bromoviridae/Alfamovirus	Alfalfa mosaic virus	Solanum laciniatum (Poroporo)	Host range includes over 600 species in 70 families (Bol, 2002)	Leaves	New Zealand	Symptomatic plants observed, inoculation of indicator species, Ouchterlony agar double diffusion and ELISA	-	Aphids	N	-	Reference from (Pearson et. al., 2006)	Fletcher, 1983	[100]
-	Bromoviridae/Cucumovirus	Cucumber mosaic virus	Arthropodium cirratum (Rock-lily/Rengarenga)	CMV has the largest host range of any virus with ∼1000 susceptible plant species, from ∼365 genera and at least 85 families (Palukaitis et al. 1992; Roossinck 2001).	Leaves	New Zealand	Symptomatic plants observed, inoculation of indicator species, ELISA	Causes disease on native plants as well as important agricultural crops	Aphids	N	-	Reference from (Pearson et. al., 2006)	Fletcher, 2001a	[101]
-	Bromoviridae/Cucumovirus	Cucumber mosaic virus	Myosotidium hortensia (Chatham Island Forget-me-not/Kopakopa)	CMV has the largest host range of any virus with ∼1000 susceptible plant species, from ∼365 genera and at least 85 families (Palukaitis et al. 1992; Roossinck 2001).	Leaves	New Zealand	Symptomatic plants observed, inoculation of indicator species, immunodiffusion tests	Causes disease on native plants as well as important agricultural crops	Aphids	N	-	Reference from (Pearson et. al., 2006)	Thomson, 1981	[102]
-	Bromoviridae/Cucumovirus	Cucumber mosaic virus	Solanum laciniatum (Poroporo)	CMV has the largest host range of any virus with ∼1000 susceptible plant species, from ∼365 genera and at least 85 families (Palukaitis et al. 1992; Roossinck 2001).	Leaves	New Zealand	Symptomatic plants observed, inoculation of indicator species	Causes disease on native plants as well as important agricultural crops	Aphids	N	-	Reference from (Pearson et. al., 2006)	Baylis, 1966; Pearson et. al., 2006	[1, 103]
-	Potyviridae/Potyvirus	Potato virus Y	Cotula australis (Common Cotula)	Various potato species, as well as tobacco, tomato, and pepper (Quenouille et al., 2013)	Leaves	Canterbury	Symptomatic plants observed, ELISA	Causes disease on native plants as well as important agricultural crops	Aphids	N	-	Reference from (Pearson et. al., 2006)	Fletcher, 2001b; Pearson et. al., 2006	[1, 104]
-	Bromoviridae/Cucumovirus	Cucumber mosaic virus	Sicyos australis (Mawhai)	CMV has the largest host range of any virus with ∼1000 susceptible plant species, from ∼365 genera and at least 85 families (Palukaitis et al. 1992; Roossinck 2001).	Leaves	New Zealand	Symptomatic plants observed, inoculation of indicator species, ELISA	Causes disease on native plants as well as important agricultural crops	Aphids	N	-	Reference from (Pearson et. al., 2006)	Delmiglio and Pearson 2002; Delmiglio 2003; Pearson et. al., 2006	[1, 105, 106]
-	Potyviridae/Potyvirus	Watermelon mosaic virus	Sicyos australis (Mawhai)	Examples include squash, watermelon, pumpkin and cucumber (Thomas, 1980)	Leaves	New Zealand	Symptomatic plants observed, inoculation of indicator species, ELISA	-	Aphids	N	-	Reference from (Pearson et. al., 2006)	Delmiglio and Pearson 2002; Delmiglio 2003; Pearson et. al., 2006	[1, 105, 106]
-	Alphaflexiviridae/Potexvirus	White clover virus L	Sicyos australis (Mawhai)	White clover (Pearson et al., 2006)	Leaves	New Zealand	Symptomatic plants observed, inoculation of indicator species, ELISA	-	-	N	-	Reference from (Pearson et. al., 2006)	Delmiglio and Pearson 2002; Delmiglio 2003; Pearson et. al., 2006	[1, 105, 106]
-	Virgaviridae/Tobamovirus	AB355139 Tomato mosaic virus	Griselinia lucida (Puka)	Tomato, potato, cherry, pear, apple, peppers (Van Regenmortel & Fraenkel-Conrat, 1986)	Leaves	Rangitoto Island	Symptomatic plants observed, visualised by electron microscopy, sequenced on an ABI Avant 3100 Genetic analyser, RT-PCR	-	Seed, soil, mechanical	N	-	Reference from (Veerakone et. al., 2015)	Veerakone et al., 2010	[107]
-	Tombusviridae/Carmovirus	Hibiscus chlorotic ringspot virus	Hibiscus diversifolius (Swamp hibiscus)	Hibiscus rosa-sinensis (Luria et al., 2013)	Leaves	Auckland	Random sampling after initial symptomatic plants observed, RT-PCR	-	-	N	-	Reference from (Veerakone et. al., 2015)	Tang et al., 2008; Veerakone et al., 2015	[3, 108]
-	Tombusviridae/Luteovirus	Barley yellow dwarf virus-PAS	Dichelachne crinita (Long-hair plume grass)	Major cereal crops such as wheat, barley, maize, oat and ryegrasses (Rastgou et al., 2005)	Leaves	New Zealand	ELISA	-	Aphids	N	-	Reference from (Veerakone et. al., 2015)	Delmiglio, 2008; Veerakone et al., 2015	[3,109]
-	Tombusviridae/Luteovirus	Barley yellow dwarf virus-PAS	Microlaena stipoides (Meadow rice grass)	Major cereal crops such as wheat, barley, maize, oat and ryegrasses (Rastgou et al., 2005)	Leaves	New Zealand	ELISA, PCR	-	Aphids	N	-	Reference from (Veerakone et. al., 2015)	Delmiglio, 2008; Veerakone et al., 2015	[3,109]
-	Secoviridae/ Nepovirus	Tobacco ringspot virus	Sophora microphylla (Kowhai)	Daphne sp., horseradish (Armoracia rusticana) and grapevine(Vitis vinifera) (Ward et. al., 2009)	Leaves	Auckland	Symptomatic plant observed, RT-PCR, ELISA	-	Nematodes and seed	N	-	Delmiglio	Ward et. al., 2009	[110]
-	Alphaflexiviridae/Potexvirus	Coriaria mosaic virus	Coriaria arborea (Tutu)	Nicotiana occidentalis and Nicotiana benthamiana (Veerakone et al., 2021a)	Leaves	Te-Anau	Symptomatic plants observed, inoculation of indicator species, TEM, HTS, confirmation via RT-PCR	-	-	Y	-	Conference	Veerakone et al., 2021a	[111]
-	Emaravirus	Undetermined Emaravirus	Pseudopanax arboreus	-	-	New Zealand	-	-	-	Y	-	Conference	Veerakone et al., 2021b	[112]
-	Emaravirus	Undetermined Emaravirus	Veronica bollonsii	-	-	New Zealand	-	-	-	Y	-	Conference	Veerakone et al., 2021b	[112]
-	Badnavirus	Undetermined Badnavirus	Veronica bollonsii	-	-	New Zealand	-	-	-	Y	-	Conference	Veerakone et al., 2021b	[112]
-	Hordeivirus	Rangiora hordeivirus 1	Brachyglottis repanda	-	-	New Zealand	-	-	-	Y	-	Conference	Veerakone et al., 2021b	[112]
Fish	Coronaviridae/Letovirinae	Kanakana letovirus (1)	Geotria australis (Pouched lamprey/Kanakana or Piharau)	-	Lamprey skin and muscle tissues displaying reddening, heart, kidney, liver, gut, and visceral fat tissues	New Zealand	Symptomatic fish observed, RNA extracted, illumina sequencing, confirmation via RT-PCR	Associated with lamprey reddening syndrome (LRS), not confirmed to be causative agent	-	?	-	Informed by Jemma L. Geoghegan	Miller et. al., 2021	[113]
-	Coronaviridae/Letovirinae	Kanakana letovirus (2)	Geotria australis (Pouched lamprey/Kanakana or Piharau)	-	Lamprey skin and muscle tissues displaying reddening, heart, kidney, liver, gut, and visceral fat tissues	New Zealand	Symptomatic fish observed, RNA extracted, illumina sequencing, confirmation via RT-PCR	Associated with lamprey reddening syndrome (LRS), not confirmed to be causative agent	-	?	-	Informed by Jemma L. Geoghegan	Miller et. al., 2021	[113]
-	Coronaviridae/Letovirinae	Kanakana letovirus (3)	Geotria australis (Pouched lamprey/Kanakana or Piharau)	-	Lamprey skin and muscle tissues displaying reddening, heart, kidney, liver, gut, and visceral fat tissues	New Zealand	Symptomatic fish observed, RNA extracted, illumina sequencing, confirmation via RT-PCR	Associated with lamprey reddening syndrome (LRS), not confirmed to be causative agent	-	?	-	Informed by Jemma L. Geoghegan	Miller et. al., 2021	[113]
-	Astroviridae/Astrovirus	Porure astrovirus 1	Retropinna retropinna (common smelt)	-	Gill tissue	Tennants Lake, Chatham Island	Random sampling, RNA extraction, poly-A enrichment, Illumina sequencing	-	-	Y	-	Informed by Jemma L. Geoghegan	Perry et al., 2022	[114]
-	Astroviridae/Astrovirus	Toitoi astrovirus 1	Gobiomorphus cotidianus (common bully)	-	Gill tissue	Lake Hayes and Lake Wanaka, Queenstown, and Otokaia creek, Dunedin	Random sampling, RNA extraction, poly-A enrichment, Illumina sequencing	-	-	Y	-	Informed by Jemma L. Geoghegan	Perry et al., 2022	[114]
-	Astroviridae/Astrovirus	Toitoi astrovirus 2	Gobiomorphus cotidianus (common bully)	-	Gill tissue	Otokaia creek, Dunedin	Random sampling, RNA extraction, poly-A enrichment, Illumina sequencing	-	-	Y	-	Informed by Jemma L. Geoghegan	Perry et al., 2022	[114]
-	Orthomyxoviridae/Isavirus	Toitoi isavirus 1	Gobiomorphus cotidianus (common bully)	-	Gill tissue	Otokaia creek and Waikoutaiti river, Dunedin	Random sampling, RNA extraction, poly-A enrichment, Illumina sequencing	-	-	Y	-	Informed by Jemma L. Geoghegan	Perry et al., 2022	[114]
-	Orthomyxoviridae/Isavirus	Toitoi isavirus 2	Gobiomorphus cotidianus (common bully)	-	Gill tissue	Otokaia creek and Waikoutaiti river, Dunedin	Random sampling, RNA extraction, poly-A enrichment, Illumina sequencing	-	-	Y	-	Informed by Jemma L. Geoghegan	Perry et al., 2022	[114]
-	Paramyxoviridae/Paramyxovirus	Toitoi paramyxovirus 1	Gobiomorphus cotidianus (common bully)	-	Gill tissue	Otokaia creek, Dunedin	Random sampling, RNA extraction, poly-A enrichment, Illumina sequencing	-	-	Y	-	Informed by Jemma L. Geoghegan	Perry et al., 2022	[114]
-	Rhabdoviridae/Dimarhabodovirus	Porure dimarhabodovirus 1	Retropinna retropinna (common smelt)	-	Gill tissue	Te Awainanga River, Chatham Island	Random sampling, RNA extraction, poly-A enrichment, Illumina sequencing	-	-	Y	-	Informed by Jemma L. Geoghegan	Perry et al., 2022	[114]
-	Totiviridae/Totivirus	Porure totivirus 1	Retropinna retropinna (common smelt)	-	Gill tissue	Te Awainanga River, Chatham Island	Random sampling, RNA extraction, poly-A enrichment, Illumina sequencing	-	-	Y	-	Informed by Jemma L. Geoghegan	Perry et al., 2022	[114]
-	Poxviridae/Poxvirus	Toitoi poxvirus 1	Gobiomorphus cotidianus (common bully)	-	Gill tissue	Waikoutaiti river, Dunedin	Random sampling, RNA extraction, poly-A enrichment, Illumina sequencing	-	-	Y	-	Informed by Jemma L. Geoghegan	Perry et al., 2022	[114]
-	Alloherpesviridae/Alloherpesvirus	Toitoi alloherpesvirus 1	Gobiomorphus cotidianus (common bully)	-	Gill tissue	Lake Hayes, Queenstown, and Otokaia creek, Dunedin	Random sampling, RNA extraction, poly-A enrichment, Illumina sequencing	-	-	Y	-	Informed by Jemma L. Geoghegan	Perry et al., 2022	[114]
-	Adintoviridae/Adinotvirus	Porure adintovirus 1	Retropinna retropinna (common smelt)	-	Gill tissue	Te Awainanga River, Rēkohu	Random sampling, RNA extraction, poly-A enrichment, Illumina sequencing	-	-	Y	-	Informed by Jemma L. Geoghegan	Perry et al., 2022	[114]
-	Adintoviridae/Adinotvirus	Porure adintovirus 2	Retropinna retropinna (common smelt)	-	Gill tissue	Tennants Lake, Chatham Island and Lake Rotorua, Rotorua	Random sampling, RNA extraction, poly-A enrichment, Illumina sequencing	-	-	Y	-	Informed by Jemma L. Geoghegan	Perry et al., 2022	[114]

## Sheet: Table S2 Taxonomic and physical
Detection Method	Genome type (DNA/RNA)	Number	Family	Host types	Genome size (approx.)	Genome Strandedness	Genome shape (Linear or circular)	Genome Sense	Genome division (Partite)	Virion composition (Lipid envelope)	Virion shape
Symptoms	RNA	1	Tombusviridae	Plants	3.7-4.8 kb	ss	Linear	+	Monopartite	Non-enveloped	Icosahedral T=3 symmetry, 28-35 nm diameter
		1	Tospoviridae	Plants	~17 kb	ss	Linear	+ or -	Tripartite	Enveloped	Spherical, 80 - 120 nm diameter
		1	Secoviridae	Plants	9-13.7 kb	ss	Linear	+	Mono- or bipartite	Non-enveloped	Icosahedral T=pseudo3 icosahedral capsid symmetry, 25-30 nm diameter
		2	Virgaviridae	Plants	6.3-13 kb	ss	Linear	+	Mono- bi- or tripartite	Non-enveloped	Rod shaped with helical symmetry and central canal, 20 - 25 nm diameter, up to 300 nm long
		3	Alphaflexiviridae	Plants	5.4-9 kb	ss	Linear	+	Monopartite	Non-enveloped	Flexuous filaments, 12-13 nm diameter, 470-800 nm long
		3	Coronaviridae	Bats, Birds	26-32 kb	ss	Linear	+	Monopartite	Enveloped	Spherical, 120-160 nm diameter or bacilliform, 170-200 nm diameter
		3	Togaviridae	Birds, Insects	9.7-12 kb	ss	Linear	+	Monopartite	Enveloped	Spherical, icosahedral capsid with a T=4 icosahedral symmetry, 65-70 mm diameter
		7	Bromoviridae	Plants	~8 kb	ss	Linear	+	Tripartite	Non-enveloped	Spherical or quasi-spherical Symmetry icosahedral (T = 3, or T = 1), 26-35 nm diameter, or bacilliform, 18-26 nm diameter, 30-85 nm long
		9	Potyviridae	Plants	8.2-12 kb	ss	Linear	+	Mono- or bipartite	Non-enveloped	Flexuous and filamentous capsid helical symmetry, 650-950 nm long and 11-20 nm diameter
	DNA	1	Circoviridae	Birds, Insects, Molluscs, Seals	1.7-3.8 kb	ss	Circular	+ or -	Monopartite	Non-enveloped	Icosahedral T=1 symmetry, 15–25 nm diameter
		3	Unclassified	Birds, Insects, Molluscs
		4	Poxviridae	Birds, Fish	130-375 kb	ds	Linear		Monopartite	Enveloped	Pleomorphic and brick-shaped, 220 - 450 nm long, or ovoid, 250-300 nm long, 160-190 nm diameter
Targeted	RNA	2	Nodaviridae	Insects	3.1 kb and 1.4 kb	ss	Linear	+	Bipartite	Non-enveloped	Spherical particles, 25-33 nm diameter
		2	Potyviridae	Plants	8.2-12 kb	ss	Linear	+	Mono- or bipartite	Non-enveloped	Flexuous and filamentous capsid helical symmetry, 650-950 nm long and 11-20 nm diameter
		3	Togaviridae	Birds, Insects	9.7-12 kb	ss	Linear	+	Monopartite	Enveloped	Spherical, icosahedral capsid with a T=4 icosahedral symmetry, 65-70 mm diameter
		4	Bromoviridae	Plants	~8 kb	ss	Linear	+	Tripartite	Non-enveloped	Spherical or quasi-spherical Symmetry icosahedral (T = 3, or T = 1), 26-35 nm diameter, or bacilliform, 18-26 nm diameter, 30-85 nm long
		4	Iflaviridae	Insects	9-11 kb	ss	Linear	+	Monopartite	Non-enveloped	Roughly spherical and exhibit icosahedral T=3 symmetry, 22-30 nm diameter
		8	Flaviviridae	Birds	9-13 kb	ss	Linear	+	Monopartite	Enveloped	Spherical particles, 40-60 nm diameter
		12	Solemoviridae	Plants	4-6 kb	ss	Linear	+	Monopartite	Non-enveloped	Icosahedral T=3 symmetry, 20-34 nm diameter
		19	Tombusviridae	Plants	3.7-4.8 kb	ss	Linear	+	Monopartite	Non-enveloped	Icosahedral T=3 symmetry, 28-35 nm diameter
	DNA	2	Circoviridae	Birds, Insects, Molluscs, Seals	1.7-2.1 kb	ss	Circular	+ or -	Monopartite	Non-enveloped	Icosahedral T=1 symmetry, 15–25 nm diameter
		2	Poxviridae	Birds, Fish	130-375 kb	ds	Linear		Monopartite	Enveloped	Pleomorphic and brick-shaped, 220 - 450 nm long, or ovoid, 250-300 nm long, 160-190 nm diameter
		59	Caulimoviridae	Plants	7.1-9.8 kb	ds	Open circular		Monopartite	Non-enveloped	Isometric (45-50 nm in diameter) or bacilliform (30 x 60-900 nm)
Non-targeted	RNA	1	Paramyxoviridae	Fish	14.6-20.1 kb	ss	Linear	-	Monopartite	Enveloped	Pleomorphic (mostly spherical) virions, 150-500 nm diameter
		1	Potyviridae	Plants	8.2-12 kb	ss	Linear	+	Mono- or bipartite	Non-enveloped	Flexuous and filamentous capsid helical symmetry, 650-950 nm long and 11-20 nm diameter
		1	Rhabdoviridae	Fish	10-16 kb	ss	Linear	-	Monopartite	Mostly enveloped (some non-enveloped)	Bullet-shaped or bacilliform particle, 100-430 nm length and 45-100 nm diameter
		1	Totiviridae	Fish	4.6-7 kb	ds	Linear		Monopartite	Non-enveloped	Icosahedral T=1 symmetry with each unit composed of a homodimer, ~40 nm diameter
		1	Virgaviridae	Plants	6.3-13 kb	ss	Linear	+	Mono- bi- or tripartite	Non-enveloped	Rod shaped with helical symmetry and central canal, 20 - 25 nm diameter, up to 300 nm long
		2	Fimoviridae	Plants	12.3-18.5 kb	ss	Linear	-	Multipartite	Enveloped	Approximately spherical, 80-100 nm diameter
		2	Hepeviridae	Bats	6.4-7.2 kb	ss	Linear	+	Monopartite	Non-enveloped	Spherical particles T=3 icosahedral symmetry, 27-34 nm diameter
		2	Orthomyxoviridae	Fish	10-14.6 kb	ss	Linear	-	Multipartite	Enveloped	Spherical or pleomorphic, 80-120 nm diameter
		3	Astroviridae	Fish	6.4-7.7 kb	ss	Linear	+	Monopartite	Non-enveloped	Spherical particles T=3 icosahedral symmetry, 28-30 nm diameter
		3	Caliciviridae	Bats	7.4-8.3 kb	ss	Linear	+	Monopartite	Non-enveloped	Icosahedral T=3 symmetry, 35–40 nm diameter
		5	Coronaviridae	Bats, Birds	26-32 kb	ss	Linear	+	Monopartite	Enveloped	Spherical, 120-160 nm diameter or bacilliform, 170-200 nm diameter
		7	Lispiviridae	Insects	8.9-19 kb	ss	Linear	-	Monopartite	Enveloped	Spherical, ~90 nm diameter
	DNA	1	Alloherpesviridae	Fish	Up to 295 kb	ds	Linear or circular		Monopartite	Enveloped	Spherical or pleomorphic T=1 icosahedral symmetry, 150-200 nm diameter
		1	Caulimoviridae	Plants	7.1-9.8 kb	ds	Open circular		Monopartite	Non-enveloped	Isometric (45-50 nm in diameter) or bacilliform (30 x 60-900 nm)
		1	Polyomaviridae	Bats	~5 kb	ds	Circular		Monopartite	Non-enveloped	Icosahedral T=7dextro symmetry, 40-45 nm diameter
		1	Unclassified Circular DNA	Insects			Circular
		2	Adintoviridae	Fish	26.1-48.3 kb	ds	Linear		Monopartite	Non-enveloped	Icosahedral, 70-90 nm diameter
		2	Bacilladnaviridae	Molluscs	~4.5-6 kb	ss	Circular	-	Monopartite	Non-enveloped	Isometric particles, 33-38 nm diameter
		3	Papillomaviridae	Bats, Birds	7.4-8.6 kb	ss	Circular	+ or -	Monopartite	Non-enveloped	Icosahedral T=7 symmetry, ~55 nm diameter
		4	Parvoviridae	Astroidea	4-6 kb	ss	Linear	+ or -	Monopartite	Non-enveloped	Icosahedral T=1 symmetry, 23-28 nm diameter
		4	Unclassified Multi-component	Insects			Circular
		14	Unclassified	Insects, Molluscs			Circular
		21	Poxviridae	Birds, Fish	130-375 kb	ds	Linear		Monopartite	Enveloped	Pleomorphic and brick-shaped, 220 - 450 nm long, or ovoid, 250-300 nm long, 160-190 nm diameter
		26	Genomoviridae	Birds, Insects, Seals	~1.8-2.4 kb	ss	Circular	+ or -	Monopartite	Non-enveloped	Icosahedral T=1 symmetry, ~20 nm diameter
		50	Circoviridae	Birds, Insects, Molluscs, Seals	1.7-2.1 kb	ss	Circular	+ or -	Monopartite	Non-enveloped	Icosahedral T=1 symmetry, 15-25 nm diameter
		181	Microviridae	Birds, Insects	4.4-6.1 kb	ss	Circular	+ or -	Monopartite	Non-enveloped	Icosahedral T=1 symmetry, ~30 nm diameter
		208	Unclassified CRESS DNA	Insects		ss	Circular
